# Supplementary material for: The Global Burden of Childhood Coeliac Disease: A Neglected Component of Diarrhoeal Mortality?
Source: PLoS One. 2011 Jul 26;6(7):e22774. doi: 10.1371/journal.pone.0022774 (PMC3144240; doi:10.1371/journal.pone.0022774)
Supplement: Dataset S1 — Global coeliac disease model, by country and year. (XLS) [file pone.0022774.s001.xls]

## Sheet: model
country	iso3	whoreg	year	fiveq0	chmr	popu5	prcoeliac	timefact	prnondiag	atrisk	prannmort	annmort	cfr	csmr
Afghanistan	AFG	EMRO	1970	0.2869	0.126	2172941	0.01	45	1	21729	0.1655	3596	16.55	1.655
Afghanistan	AFG	EMRO	1971	0.2786	0.1208	2235364	0.01	44	1	22354	0.1584	3541	15.84	1.584
Afghanistan	AFG	EMRO	1972	0.2704	0.1154	2299653	0.01	43	1	22997	0.1509	3470	15.09	1.509
Afghanistan	AFG	EMRO	1973	0.2626	0.1103	2363860	0.01	42	1	23639	0.144	3404	14.4	1.44
Afghanistan	AFG	EMRO	1974	0.255	0.1055	2425472	0.01	41	1	24255	0.1374	3333	13.74	1.374
Afghanistan	AFG	EMRO	1975	0.2475	0.1009	2482171	0.01	40	1	24822	0.1312	3257	13.12	1.312
Afghanistan	AFG	EMRO	1976	0.24	0.0964	2535142	0.01	39	1	25351	0.1251	3171	12.51	1.251
Afghanistan	AFG	EMRO	1977	0.233	0.0923	2583633	0.01	38	1	25836	0.1196	3090	11.96	1.196
Afghanistan	AFG	EMRO	1978	0.226	0.088	2621302	0.01	37	1	26213	0.1138	2983	11.38	1.138
Afghanistan	AFG	EMRO	1979	0.2189	0.0839	2639972	0.01	36	1	26400	0.1083	2859	10.83	1.083
Afghanistan	AFG	EMRO	1980	0.212	0.0799	2634845	0.01	35	1	26348	0.103	2714	10.3	1.03
Afghanistan	AFG	EMRO	1981	0.2052	0.0762	2605440	0.01	34	1	26054	0.0981	2556	9.81	0.981
Afghanistan	AFG	EMRO	1982	0.1986	0.0725	2556949	0.01	33	1	25569	0.0932	2383	9.32	0.932
Afghanistan	AFG	EMRO	1983	0.1924	0.0693	2497712	0.01	32	1	24977	0.089	2223	8.9	0.89
Afghanistan	AFG	EMRO	1984	0.1868	0.0664	2439196	0.01	31	1	24392	0.0852	2078	8.519	0.852
Afghanistan	AFG	EMRO	1985	0.1818	0.0636	2391532	0.01	30	1	23915	0.0815	1949	8.15	0.815
Afghanistan	AFG	EMRO	1986	0.1775	0.0613	2352650	0.01	29	1	23527	0.0785	1847	7.851	0.785
Afghanistan	AFG	EMRO	1987	0.1735	0.0593	2325028	0.01	28	1	23250	0.0758	1762	7.578	0.758
Afghanistan	AFG	EMRO	1988	0.17	0.0575	2328282	0.01	27	1	23283	0.0735	1711	7.349	0.735
Afghanistan	AFG	EMRO	1989	0.1667	0.056	2387261	0.01	26	1	23873	0.0715	1707	7.15	0.715
Afghanistan	AFG	EMRO	1990	0.1635	0.0544	2517193	0.01	25	1	25172	0.0694	1747	6.94	0.694
Afghanistan	AFG	EMRO	1991	0.1606	0.0531	2729144	0.01	24	1	27291	0.0677	1848	6.771	0.677
Afghanistan	AFG	EMRO	1992	0.1578	0.0516	3011739	0.01	23	1	30117	0.0658	1982	6.581	0.658
Afghanistan	AFG	EMRO	1993	0.1554	0.0504	3329897	0.01	22	1	33299	0.0642	2138	6.421	0.642
Afghanistan	AFG	EMRO	1994	0.1531	0.0493	3634552	0.01	21	1	36346	0.0628	2283	6.281	0.628
Afghanistan	AFG	EMRO	1995	0.1509	0.0482	3890351	0.01	20	0.9885	38456	0.0614	2361	6.139	0.607
Afghanistan	AFG	EMRO	1996	0.1488	0.0472	4083686	0.01	19	0.9757	39845	0.0601	2395	6.011	0.586
Afghanistan	AFG	EMRO	1997	0.1467	0.0463	4224425	0.01	18	0.963	40681	0.0589	2396	5.89	0.567
Afghanistan	AFG	EMRO	1998	0.1448	0.0454	4329371	0.01	17	0.9505	41151	0.0577	2374	5.769	0.548
Afghanistan	AFG	EMRO	1999	0.1429	0.0446	4425728	0.01	16	0.938	41513	0.0567	2354	5.671	0.532
Afghanistan	AFG	EMRO	2000	0.141	0.0438	4533145	0.01	15	0.9255	41954	0.0557	2337	5.57	0.516
Afghanistan	AFG	EMRO	2001	0.1391	0.043	4656513	0.01	14	0.913	42514	0.0546	2321	5.459	0.498
Afghanistan	AFG	EMRO	2002	0.1374	0.0423	4788383	0.01	13	0.9007	43129	0.0537	2316	5.37	0.484
Afghanistan	AFG	EMRO	2003	0.1354	0.0414	4921749	0.01	12	0.888	43705	0.0526	2299	5.26	0.467
Afghanistan	AFG	EMRO	2004	0.1335	0.0405	5045445	0.01	11	0.8754	44168	0.0514	2270	5.139	0.45
Afghanistan	AFG	EMRO	2005	0.1316	0.0396	5152108	0.01	10	0.8628	44452	0.0503	2236	5.03	0.434
Afghanistan	AFG	EMRO	2006	0.1296	0.0386	5239208	0.01	9	0.85	44533	0.049	2182	4.9	0.416
Afghanistan	AFG	EMRO	2007	0.1274	0.0376	5311821	0.01	8	0.8369	44455	0.0477	2121	4.771	0.399
Afghanistan	AFG	EMRO	2008	0.1256	0.0366	5379195	0.01	7	0.8244	44346	0.0464	2058	4.641	0.383
Afghanistan	AFG	EMRO	2009	0.1235	0.0356	5454233	0.01	6	0.8114	44256	0.0451	1996	4.51	0.366
Afghanistan	AFG	EMRO	2010	0.1213	0.0347	5545968	0.01	5	0.7983	44273	0.044	1948	4.4	0.351
Albania	ALB	EURO	1970	0.0653	0.0104	321639	0.01	45	1	3216	0.0131	42	1.306	0.131
Albania	ALB	EURO	1971	0.0604	0.0098	323823	0.01	44	1	3238	0.0123	40	1.235	0.124
Albania	ALB	EURO	1972	0.0561	0.0093	326890	0.01	43	1	3269	0.0117	38	1.162	0.116
Albania	ALB	EURO	1973	0.0523	0.0088	330420	0.01	42	1	3304	0.011	36	1.09	0.109
Albania	ALB	EURO	1974	0.0489	0.0083	333748	0.01	41	1	3337	0.0104	35	1.049	0.105
Albania	ALB	EURO	1975	0.0459	0.0079	336418	0.01	40	1	3364	0.0099	33	0.981	0.098
Albania	ALB	EURO	1976	0.0436	0.0076	338327	0.01	39	0.9988	3379	0.0095	32	0.947	0.095
Albania	ALB	EURO	1977	0.0422	0.0074	339715	0.01	38	0.9854	3348	0.0093	31	0.926	0.091
Albania	ALB	EURO	1978	0.0413	0.0073	340865	0.01	37	0.9732	3317	0.0092	31	0.935	0.091
Albania	ALB	EURO	1979	0.0415	0.0073	342195	0.01	36	0.9637	3298	0.0092	30	0.91	0.088
Albania	ALB	EURO	1980	0.0425	0.0074	344018	0.01	35	0.9562	3290	0.0093	31	0.942	0.09
Albania	ALB	EURO	1981	0.0438	0.0076	346210	0.01	34	0.9493	3287	0.0095	31	0.943	0.09
Albania	ALB	EURO	1982	0.0448	0.0077	348664	0.01	33	0.9417	3283	0.0097	32	0.975	0.092
Albania	ALB	EURO	1983	0.0454	0.0078	351709	0.01	32	0.9331	3282	0.0098	32	0.975	0.091
Albania	ALB	EURO	1984	0.0453	0.0078	355765	0.01	31	0.9228	3283	0.0098	32	0.975	0.09
Albania	ALB	EURO	1985	0.0447	0.0077	361007	0.01	30	0.9114	3290	0.0097	32	0.973	0.089
Albania	ALB	EURO	1986	0.0437	0.0075	367706	0.01	29	0.899	3306	0.0094	31	0.938	0.084
Albania	ALB	EURO	1987	0.0428	0.0074	375428	0.01	28	0.8869	3330	0.0093	31	0.931	0.083
Albania	ALB	EURO	1988	0.0419	0.0073	382771	0.01	27	0.8747	3348	0.0092	31	0.926	0.081
Albania	ALB	EURO	1989	0.041	0.0072	387849	0.01	26	0.8625	3345	0.009	30	0.897	0.077
Albania	ALB	EURO	1990	0.0401	0.007	389331	0.01	25	0.8502	3310	0.0088	29	0.876	0.074
Albania	ALB	EURO	1991	0.0389	0.0069	386722	0.01	24	0.8372	3238	0.0086	28	0.865	0.072
Albania	ALB	EURO	1992	0.0373	0.0066	380459	0.01	23	0.8231	3132	0.0083	26	0.83	0.068
Albania	ALB	EURO	1993	0.0354	0.0063	371308	0.01	22	0.8081	3001	0.0079	24	0.8	0.065
Albania	ALB	EURO	1994	0.0332	0.006	360475	0.01	21	0.7922	2856	0.0075	21	0.735	0.058
Albania	ALB	EURO	1995	0.0308	0.0057	348900	0.01	20	0.7755	2706	0.0071	19	0.702	0.054
Albania	ALB	EURO	1996	0.0286	0.0054	336855	0.01	19	0.7591	2557	0.0068	17	0.665	0.05
Albania	ALB	EURO	1997	0.0268	0.0051	324262	0.01	18	0.7437	2412	0.0064	15	0.622	0.046
Albania	ALB	EURO	1998	0.0248	0.0048	311318	0.01	17	0.7275	2265	0.006	14	0.618	0.045
Albania	ALB	EURO	1999	0.0234	0.0046	298177	0.01	16	0.713	2126	0.0058	12	0.564	0.04
Albania	ALB	EURO	2000	0.0223	0.0044	285016	0.01	15	0.6993	1993	0.0055	11	0.552	0.039
Albania	ALB	EURO	2001	0.0213	0.0043	271944	0.01	14	0.6859	1865	0.0054	10	0.536	0.037
Albania	ALB	EURO	2002	0.0204	0.0041	259212	0.01	13	0.6728	1744	0.0051	9	0.516	0.035
Albania	ALB	EURO	2003	0.0195	0.004	247285	0.01	12	0.6596	1631	0.005	8	0.49	0.032
Albania	ALB	EURO	2004	0.0187	0.0038	236719	0.01	11	0.6467	1531	0.0048	7	0.457	0.03
Albania	ALB	EURO	2005	0.0179	0.0037	227895	0.01	10	0.6338	1444	0.0046	7	0.485	0.031
Albania	ALB	EURO	2006	0.0173	0.0036	221009	0.01	9	0.6215	1374	0.0045	6	0.437	0.027
Albania	ALB	EURO	2007	0.0168	0.0035	215944	0.01	8	0.6096	1316	0.0044	6	0.456	0.028
Albania	ALB	EURO	2008	0.0163	0.0034	212363	0.01	7	0.5977	1269	0.0043	5	0.394	0.024
Albania	ALB	EURO	2009	0.0157	0.0033	209746	0.01	6	0.5853	1228	0.0041	5	0.407	0.024
Albania	ALB	EURO	2010	0.0151	0.0032	207681	0.01	5	0.5729	1190	0.004	5	0.42	0.024
Algeria	DZA	AFRO	1970	0.1724	0.0597	2673634	0.0033	45	1	8823	0.0764	674	7.639	0.252
Algeria	DZA	AFRO	1971	0.1653	0.0561	2740658	0.0033	44	1	9044	0.0717	648	7.165	0.236
Algeria	DZA	AFRO	1972	0.158	0.0524	2807240	0.0033	43	1	9264	0.0668	619	6.682	0.221
Algeria	DZA	AFRO	1973	0.151	0.049	2873474	0.0033	42	1	9482	0.0624	592	6.243	0.206
Algeria	DZA	AFRO	1974	0.1439	0.0457	2939455	0.0033	41	1	9700	0.0581	564	5.814	0.192
Algeria	DZA	AFRO	1975	0.1368	0.0422	3005443	0.0033	40	1	9918	0.0536	532	5.364	0.177
Algeria	DZA	AFRO	1976	0.1296	0.0388	3069902	0.0033	39	1	10131	0.0492	498	4.916	0.162
Algeria	DZA	AFRO	1977	0.1226	0.0357	3133099	0.0033	38	1	10339	0.0452	467	4.517	0.149
Algeria	DZA	AFRO	1978	0.1154	0.0326	3199096	0.0033	37	1	10557	0.0413	436	4.13	0.136
Algeria	DZA	AFRO	1979	0.1082	0.0297	3273378	0.0033	36	1	10802	0.0375	405	3.749	0.124
Algeria	DZA	AFRO	1980	0.1009	0.0267	3358998	0.0033	35	1	11085	0.0337	374	3.374	0.111
Algeria	DZA	AFRO	1981	0.0937	0.0239	3458252	0.0033	34	1	11412	0.0301	344	3.014	0.099
Algeria	DZA	AFRO	1982	0.0868	0.0212	3567474	0.0033	33	1	11773	0.0267	314	2.667	0.088
Algeria	DZA	AFRO	1983	0.0801	0.0188	3676431	0.0033	32	1	12132	0.0237	288	2.374	0.078
Algeria	DZA	AFRO	1984	0.074	0.0166	3771161	0.0033	31	0.982	12221	0.0209	255	2.087	0.068
Algeria	DZA	AFRO	1985	0.0685	0.0147	3841645	0.0033	30	0.9617	12192	0.0185	226	1.854	0.059
Algeria	DZA	AFRO	1986	0.0638	0.0132	3883303	0.0033	29	0.9426	12079	0.0166	201	1.664	0.052
Algeria	DZA	AFRO	1987	0.06	0.012	3898774	0.0033	28	0.9249	11900	0.0151	180	1.513	0.046
Algeria	DZA	AFRO	1988	0.0569	0.011	3894088	0.0033	27	0.9085	11675	0.0138	161	1.379	0.041
Algeria	DZA	AFRO	1989	0.0544	0.0104	3878760	0.0033	26	0.8932	11433	0.0131	150	1.312	0.039
Algeria	DZA	AFRO	1990	0.0524	0.0098	3859465	0.0033	25	0.8789	11194	0.0123	138	1.233	0.036
Algeria	DZA	AFRO	1991	0.0506	0.0093	3840842	0.0033	24	0.8649	10962	0.0117	128	1.168	0.033
Algeria	DZA	AFRO	1992	0.0489	0.0088	3820403	0.0033	23	0.8511	10730	0.011	118	1.1	0.031
Algeria	DZA	AFRO	1993	0.047	0.0083	3789561	0.0033	22	0.8368	10465	0.0104	109	1.042	0.029
Algeria	DZA	AFRO	1994	0.0452	0.0078	3735980	0.0033	21	0.8226	10142	0.0098	99	0.976	0.026
Algeria	DZA	AFRO	1995	0.0433	0.0073	3652573	0.0033	20	0.8081	9740	0.0092	90	0.924	0.025
Algeria	DZA	AFRO	1996	0.0413	0.0068	3534729	0.0033	19	0.7932	9252	0.0085	79	0.854	0.022
Algeria	DZA	AFRO	1997	0.0394	0.0063	3390448	0.0033	18	0.7785	8710	0.0079	69	0.792	0.02
Algeria	DZA	AFRO	1998	0.0375	0.0058	3240548	0.0033	17	0.7636	8166	0.0073	60	0.735	0.019
Algeria	DZA	AFRO	1999	0.0358	0.0054	3113415	0.0033	16	0.7492	7697	0.0068	52	0.676	0.017
Algeria	DZA	AFRO	2000	0.0341	0.005	3029187	0.0033	15	0.7347	7344	0.0063	46	0.626	0.015
Algeria	DZA	AFRO	2001	0.0324	0.0046	2994941	0.0033	14	0.72	7116	0.0058	41	0.576	0.014
Algeria	DZA	AFRO	2002	0.0308	0.0042	3004125	0.0033	13	0.7055	6994	0.0053	37	0.529	0.012
Algeria	DZA	AFRO	2003	0.0292	0.0038	3046237	0.0033	12	0.6909	6945	0.0048	33	0.475	0.011
Algeria	DZA	AFRO	2004	0.0276	0.0035	3104572	0.0033	11	0.6761	6927	0.0044	30	0.433	0.01
Algeria	DZA	AFRO	2005	0.026	0.0032	3166033	0.0033	10	0.6612	6908	0.004	28	0.405	0.009
Algeria	DZA	AFRO	2006	0.0245	0.0029	3228576	0.0033	9	0.6465	6888	0.0036	25	0.363	0.008
Algeria	DZA	AFRO	2007	0.0231	0.0026	3293639	0.0033	8	0.632	6869	0.0033	23	0.335	0.007
Algeria	DZA	AFRO	2008	0.0217	0.0024	3355498	0.0033	7	0.6173	6835	0.003	21	0.307	0.006
Algeria	DZA	AFRO	2009	0.0205	0.0022	3407963	0.0033	6	0.6032	6784	0.0028	19	0.28	0.006
Algeria	DZA	AFRO	2010	0.0193	0.002	3446548	0.0033	5	0.5889	6698	0.0025	17	0.254	0.005
Andorra	AND	EURO	1970	0.0163	0.0014	2161	0.01	45	0.9777	21	0.0018	0	0	0
Andorra	AND	EURO	1971	0.0157	0.0014	2243	0.01	44	0.9653	22	0.0018	0	0	0
Andorra	AND	EURO	1972	0.0151	0.0013	2332	0.01	43	0.9529	22	0.0016	0	0	0
Andorra	AND	EURO	1973	0.0145	0.0013	2428	0.01	42	0.9404	23	0.0016	0	0	0
Andorra	AND	EURO	1974	0.014	0.0012	2514	0.01	41	0.9283	23	0.0015	0	0	0
Andorra	AND	EURO	1975	0.0135	0.0012	2607	0.01	40	0.9162	24	0.0015	0	0	0
Andorra	AND	EURO	1976	0.0131	0.0012	2686	0.01	39	0.9045	24	0.0015	0	0	0
Andorra	AND	EURO	1977	0.0127	0.0011	2770	0.01	38	0.8927	25	0.0014	0	0	0
Andorra	AND	EURO	1978	0.0123	0.0011	2859	0.01	37	0.8809	25	0.0014	0	0	0
Andorra	AND	EURO	1979	0.012	0.0011	2512	0.01	36	0.8695	22	0.0014	0	0	0
Andorra	AND	EURO	1980	0.0117	0.0011	2576	0.01	35	0.8582	22	0.0014	0	0	0
Andorra	AND	EURO	1981	0.0115	0.001	2621	0.01	34	0.8472	22	0.0013	0	0	0
Andorra	AND	EURO	1982	0.0112	0.001	2691	0.01	33	0.8358	22	0.0013	0	0	0
Andorra	AND	EURO	1983	0.011	0.001	2739	0.01	32	0.8249	23	0.0013	0	0	0
Andorra	AND	EURO	1984	0.0108	0.001	2790	0.01	31	0.8139	23	0.0013	0	0	0
Andorra	AND	EURO	1985	0.0107	0.001	2816	0.01	30	0.8034	23	0.0013	0	0	0
Andorra	AND	EURO	1986	0.0105	0.0009	2869	0.01	29	0.7925	23	0.0011	0	0	0
Andorra	AND	EURO	1987	0.0102	0.0009	2953	0.01	28	0.781	23	0.0011	0	0	0
Andorra	AND	EURO	1988	0.01	0.0009	3012	0.01	27	0.77	23	0.0011	0	0	0
Andorra	AND	EURO	1989	0.0097	0.0009	3105	0.01	26	0.7585	24	0.0011	0	0	0
Andorra	AND	EURO	1990	0.0094	0.0009	3203	0.01	25	0.747	24	0.0011	0	0	0
Andorra	AND	EURO	1991	0.0091	0.0008	3309	0.01	24	0.7354	24	0.001	0	0	0
Andorra	AND	EURO	1992	0.0089	0.0008	3383	0.01	23	0.7243	25	0.001	0	0	0
Andorra	AND	EURO	1993	0.0087	0.0008	3460	0.01	22	0.7133	25	0.001	0	0	0
Andorra	AND	EURO	1994	0.0085	0.0008	3541	0.01	21	0.7022	25	0.001	0	0	0
Andorra	AND	EURO	1995	0.0083	0.0008	3626	0.01	20	0.6911	25	0.001	0	0	0
Andorra	AND	EURO	1996	0.0081	0.0007	3716	0.01	19	0.68	25	0.0009	0	0	0
Andorra	AND	EURO	1997	0.0079	0.0007	3809	0.01	18	0.6689	25	0.0009	0	0	0
Andorra	AND	EURO	1998	0.0076	0.0007	3959	0.01	17	0.6572	26	0.0009	0	0	0
Andorra	AND	EURO	1999	0.0074	0.0007	3388	0.01	16	0.646	22	0.0009	0	0	0
Andorra	AND	EURO	2000	0.0071	0.0007	3531	0.01	15	0.6343	22	0.0009	0	0	0
Andorra	AND	EURO	2001	0.0069	0.0006	3633	0.01	14	0.6231	23	0.0008	0	0	0
Andorra	AND	EURO	2002	0.0066	0.0006	3798	0.01	13	0.6112	23	0.0008	0	0	0
Andorra	AND	EURO	2003	0.0063	0.0006	3978	0.01	12	0.5994	24	0.0008	0	0	0
Andorra	AND	EURO	2004	0.0061	0.0006	4108	0.01	11	0.5881	24	0.0008	0	0	0
Andorra	AND	EURO	2005	0.0058	0.0005	4320	0.01	10	0.5762	25	0.0006	0	0	0
Andorra	AND	EURO	2006	0.0056	0.0005	4474	0.01	9	0.5648	25	0.0006	0	0	0
Andorra	AND	EURO	2007	0.0054	0.0005	4640	0.01	8	0.5535	26	0.0006	0	0	0
Andorra	AND	EURO	2008	0.0052	0.0005	4818	0.01	7	0.5421	26	0.0006	0	0	0
Andorra	AND	EURO	2009	0.005	0.0005	5010	0.01	6	0.5307	27	0.0006	0	0	0
Andorra	AND	EURO	2010	0.0049	0.0005	5112	0.01	5	0.52	27	0.0006	0	0	0
Angola	AGO	AFRO	1970	0.3059	0.1702	1137191	0.0033	45	1	3753	0.2279	855	22.78	0.752
Angola	AGO	AFRO	1971	0.3018	0.1672	1157544	0.0033	44	1	3820	0.2236	854	22.36	0.738
Angola	AGO	AFRO	1972	0.2977	0.164	1179174	0.0033	43	1	3891	0.219	852	21.9	0.723
Angola	AGO	AFRO	1973	0.2934	0.1609	1203157	0.0033	42	1	3970	0.2145	852	21.46	0.708
Angola	AGO	AFRO	1974	0.2894	0.1579	1230829	0.0033	41	1	4062	0.2103	854	21.02	0.694
Angola	AGO	AFRO	1975	0.2853	0.1548	1263142	0.0033	40	1	4168	0.2059	858	20.59	0.679
Angola	AGO	AFRO	1976	0.2816	0.1521	1300321	0.0033	39	1	4291	0.202	867	20.21	0.667
Angola	AGO	AFRO	1977	0.2776	0.1491	1342108	0.0033	38	1	4429	0.1978	876	19.78	0.653
Angola	AGO	AFRO	1978	0.2737	0.1462	1388309	0.0033	37	1	4581	0.1937	887	19.36	0.639
Angola	AGO	AFRO	1979	0.2703	0.1439	1438533	0.0033	36	1	4747	0.1905	904	19.04	0.628
Angola	AGO	AFRO	1980	0.2663	0.141	1492297	0.0033	35	1	4925	0.1864	918	18.64	0.615
Angola	AGO	AFRO	1981	0.2625	0.1385	1549914	0.0033	34	1	5115	0.1829	936	18.3	0.604
Angola	AGO	AFRO	1982	0.2585	0.1359	1610988	0.0033	33	1	5316	0.1793	953	17.93	0.592
Angola	AGO	AFRO	1983	0.2551	0.1335	1673467	0.0033	32	1	5522	0.1759	971	17.58	0.58
Angola	AGO	AFRO	1984	0.2516	0.1312	1734660	0.0033	31	1	5724	0.1727	989	17.28	0.57
Angola	AGO	AFRO	1985	0.2484	0.1289	1792742	0.0033	30	1	5916	0.1696	1003	16.95	0.559
Angola	AGO	AFRO	1986	0.2454	0.1267	1846697	0.0033	29	1	6094	0.1665	1015	16.66	0.55
Angola	AGO	AFRO	1987	0.2428	0.1249	1897279	0.0033	28	1	6261	0.164	1027	16.4	0.541
Angola	AGO	AFRO	1988	0.2401	0.1231	1946602	0.0033	27	1	6424	0.1615	1037	16.14	0.533
Angola	AGO	AFRO	1989	0.238	0.1214	1997768	0.0033	26	1	6593	0.1592	1050	15.93	0.526
Angola	AGO	AFRO	1990	0.2363	0.1201	2053002	0.0033	25	1	6775	0.1574	1066	15.73	0.519
Angola	AGO	AFRO	1991	0.2348	0.119	2113249	0.0033	24	1	6974	0.1559	1087	15.59	0.514
Angola	AGO	AFRO	1992	0.2327	0.1176	2177818	0.0033	23	1	7187	0.154	1107	15.4	0.508
Angola	AGO	AFRO	1993	0.2298	0.1157	2245354	0.0033	22	1	7410	0.1514	1122	15.14	0.5
Angola	AGO	AFRO	1994	0.2263	0.1135	2313770	0.0033	21	1	7635	0.1483	1132	14.83	0.489
Angola	AGO	AFRO	1995	0.222	0.1108	2381690	0.0033	20	1	7860	0.1447	1137	14.47	0.477
Angola	AGO	AFRO	1996	0.2175	0.1077	2447603	0.0033	19	1	8077	0.1404	1134	14.04	0.463
Angola	AGO	AFRO	1997	0.2122	0.1044	2512216	0.0033	18	1	8290	0.1359	1127	13.59	0.449
Angola	AGO	AFRO	1998	0.2066	0.1007	2578906	0.0033	17	1	8510	0.1309	1114	13.09	0.432
Angola	AGO	AFRO	1999	0.2005	0.097	2652395	0.0033	16	1	8753	0.1259	1102	12.59	0.415
Angola	AGO	AFRO	2000	0.1936	0.0927	2735445	0.0033	15	0.99	8937	0.1201	1073	12.01	0.392
Angola	AGO	AFRO	2001	0.1863	0.0879	2830309	0.0033	14	0.9716	9075	0.1137	1032	11.37	0.365
Angola	AGO	AFRO	2002	0.1786	0.083	2934252	0.0033	13	0.9526	9224	0.1071	988	10.71	0.337
Angola	AGO	AFRO	2003	0.1713	0.0784	3039042	0.0033	12	0.9339	9366	0.101	946	10.1	0.311
Angola	AGO	AFRO	2004	0.1641	0.0741	3133373	0.0033	11	0.9151	9462	0.0953	902	9.533	0.288
Angola	AGO	AFRO	2005	0.1576	0.0701	3209450	0.0033	10	0.897	9500	0.09	855	9	0.266
Angola	AGO	AFRO	2006	0.152	0.0667	3263885	0.0033	9	0.8799	9477	0.0855	810	8.547	0.248
Angola	AGO	AFRO	2007	0.1471	0.0638	3299901	0.0033	8	0.8635	9403	0.0817	768	8.168	0.233
Angola	AGO	AFRO	2008	0.1426	0.0613	3324448	0.0033	7	0.8476	9299	0.0785	730	7.85	0.22
Angola	AGO	AFRO	2009	0.1384	0.059	3347829	0.0033	6	0.832	9192	0.0754	693	7.539	0.207
Angola	AGO	AFRO	2010	0.1348	0.0569	3377576	0.0033	5	0.8172	9109	0.0727	662	7.268	0.196
Antigua and Barbuda	ATG	PAHO	1970	0.0441	0.0063	14882	0.01	45	1	149	0.0079	1	0.671	0.067
Antigua and Barbuda	ATG	PAHO	1971	0.0415	0.0059	14451	0.01	44	1	145	0.0074	1	0.69	0.069
Antigua and Barbuda	ATG	PAHO	1972	0.0406	0.0057	14015	0.01	43	1	140	0.0071	1	0.714	0.071
Antigua and Barbuda	ATG	PAHO	1973	0.041	0.0058	13881	0.01	42	1	139	0.0073	1	0.719	0.072
Antigua and Barbuda	ATG	PAHO	1974	0.0418	0.0059	14106	0.01	41	1	141	0.0074	1	0.709	0.071
Antigua and Barbuda	ATG	PAHO	1975	0.0426	0.006	14323	0.01	40	1	143	0.0075	1	0.699	0.07
Antigua and Barbuda	ATG	PAHO	1976	0.0423	0.006	14783	0.01	39	0.9957	147	0.0075	1	0.68	0.068
Antigua and Barbuda	ATG	PAHO	1977	0.0407	0.0057	15355	0.01	38	0.9817	151	0.0071	1	0.662	0.065
Antigua and Barbuda	ATG	PAHO	1978	0.0377	0.0052	16019	0.01	37	0.9642	154	0.0065	1	0.649	0.062
Antigua and Barbuda	ATG	PAHO	1979	0.0341	0.0046	16793	0.01	36	0.9447	159	0.0058	1	0.629	0.06
Antigua and Barbuda	ATG	PAHO	1980	0.0302	0.004	17593	0.01	35	0.9238	163	0.005	1	0.613	0.057
Antigua and Barbuda	ATG	PAHO	1981	0.0264	0.0034	18373	0.01	34	0.9025	166	0.0043	1	0.602	0.054
Antigua and Barbuda	ATG	PAHO	1982	0.0231	0.0029	19223	0.01	33	0.882	170	0.0036	1	0.588	0.052
Antigua and Barbuda	ATG	PAHO	1983	0.0205	0.0026	19917	0.01	32	0.8632	172	0.0033	1	0.581	0.05
Antigua and Barbuda	ATG	PAHO	1984	0.0188	0.0023	20632	0.01	31	0.8471	175	0.0029	1	0.571	0.048
Antigua and Barbuda	ATG	PAHO	1985	0.0178	0.0022	20934	0.01	30	0.8334	174	0.0028	0	0	0
Antigua and Barbuda	ATG	PAHO	1986	0.0171	0.0021	21491	0.01	29	0.8208	176	0.0026	0	0	0
Antigua and Barbuda	ATG	PAHO	1987	0.0168	0.002	21872	0.01	28	0.8096	177	0.0025	0	0	0
Antigua and Barbuda	ATG	PAHO	1988	0.0169	0.002	21743	0.01	27	0.8	174	0.0025	0	0	0
Antigua and Barbuda	ATG	PAHO	1989	0.0173	0.0021	21826	0.01	26	0.7915	173	0.0026	0	0	0
Antigua and Barbuda	ATG	PAHO	1990	0.0181	0.0022	21702	0.01	25	0.7845	170	0.0028	0	0	0
Antigua and Barbuda	ATG	PAHO	1991	0.019	0.0023	22273	0.01	24	0.7778	173	0.0029	1	0.578	0.045
Antigua and Barbuda	ATG	PAHO	1992	0.0202	0.0025	21957	0.01	23	0.7721	170	0.0031	1	0.588	0.046
Antigua and Barbuda	ATG	PAHO	1993	0.0215	0.0027	21813	0.01	22	0.7666	167	0.0034	1	0.599	0.046
Antigua and Barbuda	ATG	PAHO	1994	0.0228	0.0029	21686	0.01	21	0.761	165	0.0036	1	0.606	0.046
Antigua and Barbuda	ATG	PAHO	1995	0.0238	0.003	21420	0.01	20	0.7543	162	0.0038	1	0.617	0.047
Antigua and Barbuda	ATG	PAHO	1996	0.0243	0.0031	21606	0.01	19	0.7459	161	0.0039	1	0.621	0.046
Antigua and Barbuda	ATG	PAHO	1997	0.0244	0.0031	21518	0.01	18	0.7362	158	0.0039	1	0.633	0.046
Antigua and Barbuda	ATG	PAHO	1998	0.0242	0.0031	21486	0.01	17	0.7256	156	0.0039	1	0.641	0.047
Antigua and Barbuda	ATG	PAHO	1999	0.0238	0.003	21420	0.01	16	0.7143	153	0.0038	1	0.654	0.047
Antigua and Barbuda	ATG	PAHO	2000	0.0232	0.003	21316	0.01	15	0.7023	150	0.0038	1	0.667	0.047
Antigua and Barbuda	ATG	PAHO	2001	0.0227	0.0029	21781	0.01	14	0.6907	150	0.0036	1	0.667	0.046
Antigua and Barbuda	ATG	PAHO	2002	0.022	0.0028	22468	0.01	13	0.6783	152	0.0035	1	0.658	0.045
Antigua and Barbuda	ATG	PAHO	2003	0.0212	0.0027	23071	0.01	12	0.6656	154	0.0034	1	0.649	0.043
Antigua and Barbuda	ATG	PAHO	2004	0.0202	0.0025	23954	0.01	11	0.6521	156	0.0031	0	0	0
Antigua and Barbuda	ATG	PAHO	2005	0.019	0.0024	25189	0.01	10	0.6378	161	0.003	0	0	0
Antigua and Barbuda	ATG	PAHO	2006	0.0177	0.0022	26741	0.01	9	0.623	167	0.0028	0	0	0
Antigua and Barbuda	ATG	PAHO	2007	0.0165	0.002	28672	0.01	8	0.6085	174	0.0025	0	0	0
Antigua and Barbuda	ATG	PAHO	2008	0.0156	0.0018	29993	0.01	7	0.5949	178	0.0023	0	0	0
Antigua and Barbuda	ATG	PAHO	2009	0.0146	0.0017	32035	0.01	6	0.5808	186	0.0021	0	0	0
Antigua and Barbuda	ATG	PAHO	2010	0.0138	0.0016	34245	0.01	5	0.5675	194	0.002	0	0	0
Argentina	ARG	PAHO	1970	0.0726	0.0062	2462584	0.01	45	1	24626	0.0078	192	0.78	0.078
Argentina	ARG	PAHO	1971	0.0706	0.0061	2509890	0.01	44	1	25099	0.0076	191	0.761	0.076
Argentina	ARG	PAHO	1972	0.067	0.0057	2565706	0.01	43	1	25657	0.0071	182	0.709	0.071
Argentina	ARG	PAHO	1973	0.0636	0.0054	2632174	0.01	42	1	26322	0.0068	179	0.68	0.068
Argentina	ARG	PAHO	1974	0.0602	0.0051	2711902	0.01	41	1	27119	0.0064	174	0.642	0.064
Argentina	ARG	PAHO	1975	0.0566	0.0048	2805507	0.01	40	1	28055	0.006	168	0.599	0.06
Argentina	ARG	PAHO	1976	0.0538	0.0045	2916111	0.01	39	1	29161	0.0056	163	0.559	0.056
Argentina	ARG	PAHO	1977	0.0522	0.0044	3039931	0.01	38	1	30399	0.0055	167	0.549	0.055
Argentina	ARG	PAHO	1978	0.0459	0.0038	3162349	0.01	37	0.9842	31124	0.0048	149	0.479	0.047
Argentina	ARG	PAHO	1979	0.0403	0.0033	3263771	0.01	36	0.9607	31355	0.0041	129	0.411	0.04
Argentina	ARG	PAHO	1980	0.0377	0.0031	3330863	0.01	35	0.9442	31450	0.0039	123	0.391	0.037
Argentina	ARG	PAHO	1981	0.0378	0.0031	3357004	0.01	34	0.9344	31368	0.0039	122	0.389	0.036
Argentina	ARG	PAHO	1982	0.0354	0.0029	3347967	0.01	33	0.9181	30738	0.0036	111	0.361	0.033
Argentina	ARG	PAHO	1983	0.0362	0.0029	3318116	0.01	32	0.9103	30205	0.0036	109	0.361	0.033
Argentina	ARG	PAHO	1984	0.0369	0.003	3288489	0.01	31	0.9021	29665	0.0038	113	0.381	0.034
Argentina	ARG	PAHO	1985	0.0329	0.0027	3274339	0.01	30	0.8814	28860	0.0034	98	0.34	0.03
Argentina	ARG	PAHO	1986	0.0342	0.0028	3280063	0.01	29	0.8749	28697	0.0035	100	0.348	0.03
Argentina	ARG	PAHO	1987	0.0317	0.0025	3301008	0.01	28	0.858	28323	0.0031	88	0.311	0.027
Argentina	ARG	PAHO	1988	0.0299	0.0024	3332424	0.01	27	0.8429	28089	0.003	84	0.299	0.025
Argentina	ARG	PAHO	1989	0.0285	0.0023	3366177	0.01	26	0.8288	27899	0.0029	81	0.29	0.024
Argentina	ARG	PAHO	1990	0.028	0.0022	3396139	0.01	25	0.8173	27757	0.0028	78	0.281	0.023
Argentina	ARG	PAHO	1991	0.0274	0.0022	3421715	0.01	24	0.8055	27562	0.0028	77	0.279	0.023
Argentina	ARG	PAHO	1992	0.0259	0.002	3444691	0.01	23	0.7909	27244	0.0025	68	0.25	0.02
Argentina	ARG	PAHO	1993	0.0248	0.0019	3463988	0.01	22	0.7775	26933	0.0024	65	0.241	0.019
Argentina	ARG	PAHO	1994	0.0239	0.0019	3478655	0.01	21	0.7646	26598	0.0024	64	0.241	0.018
Argentina	ARG	PAHO	1995	0.0238	0.0018	3488006	0.01	20	0.7543	26310	0.0023	61	0.232	0.017
Argentina	ARG	PAHO	1996	0.0234	0.0018	3491992	0.01	19	0.743	25946	0.0023	60	0.231	0.017
Argentina	ARG	PAHO	1997	0.022	0.0017	3490615	0.01	18	0.7283	25422	0.0021	53	0.208	0.015
Argentina	ARG	PAHO	1998	0.0221	0.0017	3483499	0.01	17	0.7187	25036	0.0021	53	0.212	0.015
Argentina	ARG	PAHO	1999	0.0204	0.0016	3470304	0.01	16	0.7028	24389	0.002	49	0.201	0.014
Argentina	ARG	PAHO	2000	0.0197	0.0015	3451260	0.01	15	0.6904	23827	0.0019	45	0.189	0.013
Argentina	ARG	PAHO	2001	0.019	0.0014	3425468	0.01	14	0.6778	23218	0.0018	42	0.181	0.012
Argentina	ARG	PAHO	2002	0.0201	0.0015	3394231	0.01	13	0.6718	22802	0.0019	43	0.189	0.013
Argentina	ARG	PAHO	2003	0.0198	0.0015	3362662	0.01	12	0.6607	22217	0.0019	42	0.189	0.012
Argentina	ARG	PAHO	2004	0.0183	0.0014	3337550	0.01	11	0.6453	21537	0.0018	39	0.181	0.012
Argentina	ARG	PAHO	2005	0.0166	0.0012	3323576	0.01	10	0.6288	20899	0.0015	31	0.148	0.009
Argentina	ARG	PAHO	2006	0.0157	0.0012	3322822	0.01	9	0.6153	20445	0.0015	31	0.152	0.009
Argentina	ARG	PAHO	2007	0.0145	0.0011	3333453	0.01	8	0.6004	20014	0.0014	28	0.14	0.008
Argentina	ARG	PAHO	2008	0.0138	0.001	3351349	0.01	7	0.5875	19689	0.0013	26	0.132	0.008
Argentina	ARG	PAHO	2009	0.0133	0.001	3370349	0.01	6	0.5753	19390	0.0013	25	0.129	0.007
Argentina	ARG	PAHO	2010	0.0129	0.001	3385831	0.01	5	0.5636	19083	0.0013	25	0.131	0.007
Armenia	ARM	EURO	1970	0.1031	0.0136	291511	0.01	45	1	2915	0.0171	50	1.715	0.172
Armenia	ARM	EURO	1971	0.0993	0.0131	287564	0.01	44	1	2876	0.0165	47	1.634	0.163
Armenia	ARM	EURO	1972	0.0957	0.0126	287856	0.01	43	1	2879	0.0158	45	1.563	0.156
Armenia	ARM	EURO	1973	0.0918	0.012	291328	0.01	42	1	2913	0.0151	44	1.51	0.151
Armenia	ARM	EURO	1974	0.088	0.0115	296208	0.01	41	1	2962	0.0144	43	1.452	0.145
Armenia	ARM	EURO	1975	0.0844	0.011	301190	0.01	40	1	3012	0.0138	42	1.394	0.139
Armenia	ARM	EURO	1976	0.0808	0.0104	305945	0.01	39	1	3059	0.0131	40	1.308	0.131
Armenia	ARM	EURO	1977	0.0775	0.01	310901	0.01	38	1	3109	0.0125	39	1.254	0.125
Armenia	ARM	EURO	1978	0.0744	0.0095	316363	0.01	37	1	3164	0.0119	38	1.201	0.12
Armenia	ARM	EURO	1979	0.0715	0.0091	322871	0.01	36	1	3229	0.0114	37	1.146	0.115
Armenia	ARM	EURO	1980	0.0689	0.0087	330718	0.01	35	1	3307	0.0109	36	1.089	0.109
Armenia	ARM	EURO	1981	0.0663	0.0084	339744	0.01	34	0.9975	3389	0.0105	36	1.062	0.106
Armenia	ARM	EURO	1982	0.064	0.008	349452	0.01	33	0.983	3435	0.01	34	0.99	0.097
Armenia	ARM	EURO	1983	0.0617	0.0078	359384	0.01	32	0.9684	3480	0.0098	34	0.977	0.095
Armenia	ARM	EURO	1984	0.0596	0.0075	368950	0.01	31	0.9541	3520	0.0094	33	0.938	0.089
Armenia	ARM	EURO	1985	0.0575	0.0072	377574	0.01	30	0.9398	3548	0.009	32	0.902	0.085
Armenia	ARM	EURO	1986	0.0556	0.0069	385362	0.01	29	0.9258	3568	0.0086	31	0.869	0.08
Armenia	ARM	EURO	1987	0.054	0.0067	391987	0.01	28	0.9124	3576	0.0084	30	0.839	0.077
Armenia	ARM	EURO	1988	0.0789	0.0101	395948	0.01	27	0.9509	3765	0.0127	48	1.275	0.121
Armenia	ARM	EURO	1989	0.0518	0.0064	395342	0.01	26	0.8876	3509	0.008	28	0.798	0.071
Armenia	ARM	EURO	1990	0.0509	0.0063	388944	0.01	25	0.8756	3406	0.0079	27	0.793	0.069
Armenia	ARM	EURO	1991	0.05	0.0061	376315	0.01	24	0.8636	3250	0.0076	25	0.769	0.066
Armenia	ARM	EURO	1992	0.0489	0.006	358238	0.01	23	0.8511	3049	0.0075	23	0.754	0.064
Armenia	ARM	EURO	1993	0.0474	0.0058	336280	0.01	22	0.8377	2817	0.0073	21	0.745	0.062
Armenia	ARM	EURO	1994	0.0456	0.0055	312690	0.01	21	0.8235	2575	0.0069	18	0.699	0.058
Armenia	ARM	EURO	1995	0.0435	0.0053	289310	0.01	20	0.8086	2339	0.0066	15	0.641	0.052
Armenia	ARM	EURO	1996	0.0413	0.005	266424	0.01	19	0.7932	2113	0.0063	13	0.615	0.049
Armenia	ARM	EURO	1997	0.039	0.0047	244186	0.01	18	0.7775	1899	0.0059	11	0.579	0.045
Armenia	ARM	EURO	1998	0.0366	0.0044	224135	0.01	17	0.7613	1706	0.0055	9	0.528	0.04
Armenia	ARM	EURO	1999	0.0343	0.0041	208067	0.01	16	0.7452	1551	0.0051	8	0.516	0.038
Armenia	ARM	EURO	2000	0.0322	0.0038	197176	0.01	15	0.7294	1438	0.0048	7	0.487	0.036
Armenia	ARM	EURO	2001	0.0303	0.0036	192229	0.01	14	0.7141	1373	0.0045	6	0.437	0.031
Armenia	ARM	EURO	2002	0.0285	0.0033	192762	0.01	13	0.6988	1347	0.0041	6	0.445	0.031
Armenia	ARM	EURO	2003	0.027	0.0031	197164	0.01	12	0.6843	1349	0.0039	5	0.371	0.025
Armenia	ARM	EURO	2004	0.0256	0.0029	203058	0.01	11	0.67	1360	0.0036	5	0.368	0.025
Armenia	ARM	EURO	2005	0.0243	0.0028	208637	0.01	10	0.6559	1368	0.0035	5	0.365	0.024
Armenia	ARM	EURO	2006	0.0231	0.0026	213373	0.01	9	0.642	1370	0.0033	5	0.365	0.023
Armenia	ARM	EURO	2007	0.0221	0.0025	217525	0.01	8	0.6287	1368	0.0031	4	0.292	0.018
Armenia	ARM	EURO	2008	0.0211	0.0024	221005	0.01	7	0.6153	1360	0.003	4	0.294	0.018
Armenia	ARM	EURO	2009	0.0202	0.0022	223935	0.01	6	0.6021	1348	0.0028	4	0.297	0.018
Armenia	ARM	EURO	2010	0.0194	0.0021	226376	0.01	5	0.5893	1334	0.0026	3	0.225	0.013
Australia	AUS	WPRO	1970	0.0231	0.0021	1208391	0.0033	45	1	3988	0.0026	10	0.251	0.008
Australia	AUS	WPRO	1971	0.023	0.0021	1225444	0.0033	44	0.9917	4010	0.0026	10	0.249	0.008
Australia	AUS	WPRO	1972	0.0213	0.002	1246119	0.0033	43	0.9759	4013	0.0025	10	0.249	0.008
Australia	AUS	WPRO	1973	0.0194	0.0018	1265270	0.0033	42	0.9593	4005	0.0023	9	0.225	0.007
Australia	AUS	WPRO	1974	0.0183	0.0017	1275827	0.0033	41	0.9453	3980	0.0021	8	0.201	0.006
Australia	AUS	WPRO	1975	0.0161	0.0015	1273211	0.0033	40	0.9269	3894	0.0019	7	0.18	0.005
Australia	AUS	WPRO	1976	0.0152	0.0014	1254899	0.0033	39	0.9133	3782	0.0018	7	0.185	0.006
Australia	AUS	WPRO	1977	0.0148	0.0014	1223756	0.0033	38	0.9017	3641	0.0018	7	0.192	0.006
Australia	AUS	WPRO	1978	0.015	0.0014	1187179	0.0033	37	0.8925	3497	0.0018	6	0.172	0.005
Australia	AUS	WPRO	1979	0.015	0.0014	1155616	0.0033	36	0.8825	3365	0.0018	6	0.178	0.005
Australia	AUS	WPRO	1980	0.0146	0.0014	1136511	0.0033	35	0.8708	3266	0.0018	6	0.184	0.005
Australia	AUS	WPRO	1981	0.014	0.0013	1132473	0.0033	34	0.8583	3208	0.0016	5	0.156	0.004
Australia	AUS	WPRO	1982	0.0133	0.0013	1141037	0.0033	33	0.8453	3183	0.0016	5	0.157	0.004
Australia	AUS	WPRO	1983	0.0122	0.0012	1158353	0.0033	32	0.8305	3175	0.0015	5	0.157	0.004
Australia	AUS	WPRO	1984	0.0113	0.0011	1178343	0.0033	31	0.8163	3174	0.0014	4	0.126	0.003
Australia	AUS	WPRO	1985	0.0111	0.0011	1196475	0.0033	30	0.8054	3180	0.0014	4	0.126	0.003
Australia	AUS	WPRO	1986	0.0101	0.001	1211711	0.0033	29	0.7905	3161	0.0013	4	0.127	0.003
Australia	AUS	WPRO	1987	0.0099	0.001	1225237	0.0033	28	0.7795	3152	0.0013	4	0.127	0.003
Australia	AUS	WPRO	1988	0.0099	0.001	1237325	0.0033	27	0.7695	3142	0.0013	4	0.127	0.003
Australia	AUS	WPRO	1989	0.0103	0.001	1248811	0.0033	26	0.7615	3138	0.0013	4	0.127	0.003
Australia	AUS	WPRO	1990	0.0099	0.001	1260214	0.0033	25	0.7495	3117	0.0013	4	0.128	0.003
Australia	AUS	WPRO	1991	0.009	0.0009	1271576	0.0033	24	0.7349	3084	0.0011	3	0.097	0.002
Australia	AUS	WPRO	1992	0.0087	0.0008	1282233	0.0033	23	0.7233	3061	0.001	3	0.098	0.002
Australia	AUS	WPRO	1993	0.0079	0.0008	1291236	0.0033	22	0.7089	3021	0.001	3	0.099	0.002
Australia	AUS	WPRO	1994	0.0074	0.0007	1297363	0.0033	21	0.696	2980	0.0009	3	0.101	0.002
Australia	AUS	WPRO	1995	0.0071	0.0007	1299872	0.0033	20	0.6843	2935	0.0009	3	0.102	0.002
Australia	AUS	WPRO	1996	0.007	0.0007	1298659	0.0033	19	0.6737	2887	0.0009	3	0.104	0.002
Australia	AUS	WPRO	1997	0.0068	0.0007	1294414	0.0033	18	0.6625	2830	0.0009	3	0.106	0.002
Australia	AUS	WPRO	1998	0.0065	0.0006	1288233	0.0033	17	0.6506	2766	0.0008	2	0.072	0.002
Australia	AUS	WPRO	1999	0.0067	0.0007	1281645	0.0033	16	0.6419	2715	0.0009	2	0.074	0.002
Australia	AUS	WPRO	2000	0.0064	0.0006	1275996	0.0033	15	0.63	2653	0.0008	2	0.075	0.002
Australia	AUS	WPRO	2001	0.0062	0.0006	1271181	0.0033	14	0.6187	2595	0.0008	2	0.077	0.002
Australia	AUS	WPRO	2002	0.0061	0.0006	1267568	0.0033	13	0.6081	2544	0.0008	2	0.079	0.002
Australia	AUS	WPRO	2003	0.0059	0.0006	1267509	0.0033	12	0.5968	2496	0.0008	2	0.08	0.002
Australia	AUS	WPRO	2004	0.0058	0.0006	1273956	0.0033	11	0.5862	2464	0.0008	2	0.081	0.002
Australia	AUS	WPRO	2005	0.0059	0.0006	1288790	0.0033	10	0.5768	2453	0.0008	2	0.082	0.002
Australia	AUS	WPRO	2006	0.0057	0.0006	1313083	0.0033	9	0.5655	2450	0.0008	2	0.082	0.002
Australia	AUS	WPRO	2007	0.0054	0.0005	1345681	0.0033	8	0.5535	2458	0.0006	1	0.041	0.001
Australia	AUS	WPRO	2008	0.0051	0.0005	1383428	0.0033	7	0.5414	2472	0.0006	1	0.04	0.001
Australia	AUS	WPRO	2009	0.0049	0.0005	1421835	0.0033	6	0.53	2487	0.0006	1	0.04	0.001
Australia	AUS	WPRO	2010	0.0047	0.0005	1457527	0.0033	5	0.5186	2494	0.0006	1	0.04	0.001
Austria	AUT	EURO	1970	0.0294	0.0021	609947	0.01	45	1	6099	0.0026	16	0.262	0.026
Austria	AUT	EURO	1971	0.0293	0.0021	591519	0.01	44	1	5915	0.0026	15	0.254	0.025
Austria	AUT	EURO	1972	0.0286	0.0021	569747	0.01	43	0.9991	5692	0.0026	15	0.264	0.026
Austria	AUT	EURO	1973	0.0273	0.002	546132	0.01	42	0.9852	5380	0.0025	13	0.242	0.024
Austria	AUT	EURO	1974	0.0272	0.002	522603	0.01	41	0.9749	5095	0.0025	13	0.255	0.025
Austria	AUT	EURO	1975	0.0245	0.0018	500703	0.01	40	0.9565	4789	0.0023	11	0.23	0.022
Austria	AUT	EURO	1976	0.0213	0.0016	480792	0.01	39	0.9359	4500	0.002	9	0.2	0.019
Austria	AUT	EURO	1977	0.0193	0.0015	462984	0.01	38	0.9189	4254	0.0019	8	0.188	0.017
Austria	AUT	EURO	1978	0.0179	0.0014	448203	0.01	37	0.9038	4051	0.0018	7	0.173	0.016
Austria	AUT	EURO	1979	0.0173	0.0014	437430	0.01	36	0.8915	3900	0.0018	7	0.179	0.016
Austria	AUT	EURO	1980	0.0172	0.0014	431208	0.01	35	0.8811	3799	0.0018	7	0.184	0.016
Austria	AUT	EURO	1981	0.016	0.0013	430284	0.01	34	0.8665	3728	0.0016	6	0.161	0.014
Austria	AUT	EURO	1982	0.0151	0.0012	434185	0.01	33	0.8529	3703	0.0015	6	0.162	0.014
Austria	AUT	EURO	1983	0.0135	0.0011	440698	0.01	32	0.8362	3685	0.0014	5	0.136	0.011
Austria	AUT	EURO	1984	0.0129	0.0011	446738	0.01	31	0.8236	3679	0.0014	5	0.136	0.011
Austria	AUT	EURO	1985	0.0123	0.001	450119	0.01	30	0.8109	3650	0.0013	5	0.137	0.011
Austria	AUT	EURO	1986	0.0115	0.001	449734	0.01	29	0.7972	3585	0.0013	5	0.139	0.011
Austria	AUT	EURO	1987	0.0111	0.001	446257	0.01	28	0.7854	3505	0.0013	5	0.143	0.011
Austria	AUT	EURO	1988	0.0106	0.0009	441442	0.01	27	0.773	3412	0.0011	4	0.117	0.009
Austria	AUT	EURO	1989	0.0109	0.0009	437936	0.01	26	0.7644	3348	0.0011	4	0.119	0.009
Austria	AUT	EURO	1990	0.0109	0.0009	437520	0.01	25	0.7544	3301	0.0011	4	0.121	0.009
Austria	AUT	EURO	1991	0.0105	0.0009	440969	0.01	24	0.7425	3274	0.0011	4	0.122	0.009
Austria	AUT	EURO	1992	0.0099	0.0009	447266	0.01	23	0.7295	3263	0.0011	4	0.123	0.009
Austria	AUT	EURO	1993	0.0086	0.0008	454274	0.01	22	0.7127	3238	0.001	3	0.093	0.007
Austria	AUT	EURO	1994	0.0077	0.0007	458950	0.01	21	0.6977	3202	0.0009	3	0.094	0.007
Austria	AUT	EURO	1995	0.0068	0.0006	459208	0.01	20	0.6825	3134	0.0008	3	0.096	0.007
Austria	AUT	EURO	1996	0.0063	0.0006	454205	0.01	19	0.6694	3040	0.0008	2	0.066	0.004
Austria	AUT	EURO	1997	0.0061	0.0006	444895	0.01	18	0.6581	2928	0.0008	2	0.068	0.004
Austria	AUT	EURO	1998	0.006	0.0006	433172	0.01	17	0.6475	2805	0.0008	2	0.071	0.005
Austria	AUT	EURO	1999	0.006	0.0006	421813	0.01	16	0.6375	2689	0.0008	2	0.074	0.005
Austria	AUT	EURO	2000	0.0061	0.0006	412831	0.01	15	0.6281	2593	0.0008	2	0.077	0.005
Austria	AUT	EURO	2001	0.0059	0.0006	406812	0.01	14	0.6168	2509	0.0008	2	0.08	0.005
Austria	AUT	EURO	2002	0.0055	0.0005	403133	0.01	13	0.6042	2436	0.0006	1	0.041	0.002
Austria	AUT	EURO	2003	0.0053	0.0005	401143	0.01	12	0.5928	2378	0.0006	1	0.042	0.002
Austria	AUT	EURO	2004	0.005	0.0005	399733	0.01	11	0.5807	2321	0.0006	1	0.043	0.003
Austria	AUT	EURO	2005	0.0048	0.0005	398074	0.01	10	0.5693	2266	0.0006	1	0.044	0.003
Austria	AUT	EURO	2006	0.0045	0.0004	396132	0.01	9	0.5571	2207	0.0005	1	0.045	0.003
Austria	AUT	EURO	2007	0.0043	0.0004	394173	0.01	8	0.5456	2151	0.0005	1	0.046	0.003
Austria	AUT	EURO	2008	0.0043	0.0004	392012	0.01	7	0.5356	2100	0.0005	1	0.048	0.003
Austria	AUT	EURO	2009	0.0041	0.0004	389464	0.01	6	0.524	2041	0.0005	1	0.049	0.003
Austria	AUT	EURO	2010	0.0039	0.0004	386431	0.01	5	0.5125	1980	0.0005	1	0.051	0.003
Azerbaijan	AZE	EURO	1970	0.1498	0.0257	752885	0.01	45	1	7529	0.0324	244	3.241	0.324
Azerbaijan	AZE	EURO	1971	0.1457	0.0248	736477	0.01	44	1	7365	0.0313	231	3.136	0.314
Azerbaijan	AZE	EURO	1972	0.1419	0.024	723304	0.01	43	1	7233	0.0303	219	3.028	0.303
Azerbaijan	AZE	EURO	1973	0.1383	0.0232	713128	0.01	42	1	7131	0.0293	209	2.931	0.293
Azerbaijan	AZE	EURO	1974	0.1352	0.0227	705090	0.01	41	1	7051	0.0286	202	2.865	0.286
Azerbaijan	AZE	EURO	1975	0.1316	0.0221	698645	0.01	40	1	6986	0.0279	195	2.791	0.279
Azerbaijan	AZE	EURO	1976	0.1277	0.0213	693920	0.01	39	1	6939	0.0268	186	2.681	0.268
Azerbaijan	AZE	EURO	1977	0.1235	0.0204	691627	0.01	38	1	6916	0.0257	178	2.574	0.257
Azerbaijan	AZE	EURO	1978	0.1195	0.0196	692429	0.01	37	1	6924	0.0247	171	2.47	0.247
Azerbaijan	AZE	EURO	1979	0.1147	0.0188	697142	0.01	36	1	6971	0.0237	165	2.367	0.237
Azerbaijan	AZE	EURO	1980	0.1098	0.0179	706277	0.01	35	1	7063	0.0225	159	2.251	0.225
Azerbaijan	AZE	EURO	1981	0.1045	0.0169	719586	0.01	34	1	7196	0.0213	153	2.126	0.213
Azerbaijan	AZE	EURO	1982	0.0991	0.016	736591	0.01	33	1	7366	0.0201	148	2.009	0.201
Azerbaijan	AZE	EURO	1983	0.0942	0.0151	757177	0.01	32	1	7572	0.019	144	1.902	0.19
Azerbaijan	AZE	EURO	1984	0.0899	0.0143	781171	0.01	31	1	7812	0.018	141	1.805	0.18
Azerbaijan	AZE	EURO	1985	0.0863	0.0136	808069	0.01	30	0.9938	8031	0.0171	137	1.706	0.17
Azerbaijan	AZE	EURO	1986	0.0835	0.0131	837905	0.01	29	0.979	8203	0.0165	135	1.646	0.161
Azerbaijan	AZE	EURO	1987	0.0812	0.0127	869555	0.01	28	0.965	8391	0.016	134	1.597	0.154
Azerbaijan	AZE	EURO	1988	0.0796	0.0124	899918	0.01	27	0.9521	8568	0.0156	134	1.564	0.149
Azerbaijan	AZE	EURO	1989	0.0788	0.0123	925003	0.01	26	0.9407	8702	0.0154	134	1.54	0.145
Azerbaijan	AZE	EURO	1990	0.0786	0.0122	941850	0.01	25	0.9304	8763	0.0153	134	1.529	0.142
Azerbaijan	AZE	EURO	1991	0.0784	0.0122	949858	0.01	24	0.92	8739	0.0153	134	1.533	0.141
Azerbaijan	AZE	EURO	1992	0.0779	0.0121	949539	0.01	23	0.9091	8632	0.0152	131	1.518	0.138
Azerbaijan	AZE	EURO	1993	0.0771	0.0119	940561	0.01	22	0.8977	8443	0.0149	126	1.492	0.134
Azerbaijan	AZE	EURO	1994	0.0756	0.0116	922909	0.01	21	0.885	8168	0.0146	119	1.457	0.129
Azerbaijan	AZE	EURO	1995	0.0733	0.0113	897068	0.01	20	0.8707	7811	0.0142	111	1.421	0.124
Azerbaijan	AZE	EURO	1996	0.0706	0.0108	862743	0.01	19	0.8557	7382	0.0136	100	1.355	0.116
Azerbaijan	AZE	EURO	1997	0.0674	0.0102	821240	0.01	18	0.8396	6895	0.0128	88	1.276	0.107
Azerbaijan	AZE	EURO	1998	0.0637	0.0096	776725	0.01	17	0.8224	6388	0.012	77	1.205	0.099
Azerbaijan	AZE	EURO	1999	0.0596	0.0089	734681	0.01	16	0.8041	5908	0.0112	66	1.117	0.09
Azerbaijan	AZE	EURO	2000	0.0562	0.0083	699325	0.01	15	0.7871	5504	0.0104	57	1.036	0.082
Azerbaijan	AZE	EURO	2001	0.0534	0.0078	671765	0.01	14	0.7711	5180	0.0098	51	0.985	0.076
Azerbaijan	AZE	EURO	2002	0.0511	0.0074	651785	0.01	13	0.7561	4928	0.0093	46	0.933	0.071
Azerbaijan	AZE	EURO	2003	0.0491	0.0071	640520	0.01	12	0.7416	4750	0.0089	42	0.884	0.066
Azerbaijan	AZE	EURO	2004	0.0468	0.0067	638832	0.01	11	0.7263	4640	0.0084	39	0.841	0.061
Azerbaijan	AZE	EURO	2005	0.0443	0.0063	646967	0.01	10	0.7105	4597	0.0079	36	0.783	0.056
Azerbaijan	AZE	EURO	2006	0.0419	0.0059	665620	0.01	9	0.6947	4624	0.0074	34	0.735	0.051
Azerbaijan	AZE	EURO	2007	0.0395	0.0055	693825	0.01	8	0.6787	4709	0.0069	32	0.68	0.046
Azerbaijan	AZE	EURO	2008	0.0375	0.0052	727942	0.01	7	0.6636	4831	0.0065	31	0.642	0.043
Azerbaijan	AZE	EURO	2009	0.0355	0.0049	763012	0.01	6	0.6484	4947	0.0061	30	0.606	0.039
Azerbaijan	AZE	EURO	2010	0.0338	0.0046	795163	0.01	5	0.6338	5040	0.0058	29	0.575	0.036
Bahamas	BHS	PAHO	1970	0.0688	0.0109	23246	0.01	45	1	232	0.0137	3	1.293	0.129
Bahamas	BHS	PAHO	1971	0.0619	0.0096	23553	0.01	44	1	236	0.012	3	1.271	0.127
Bahamas	BHS	PAHO	1972	0.0571	0.0087	24013	0.01	43	1	240	0.0109	3	1.25	0.125
Bahamas	BHS	PAHO	1973	0.0544	0.0082	24530	0.01	42	1	245	0.0103	3	1.224	0.122
Bahamas	BHS	PAHO	1974	0.0536	0.0081	24967	0.01	41	1	250	0.0102	3	1.2	0.12
Bahamas	BHS	PAHO	1975	0.0537	0.0081	25229	0.01	40	1	252	0.0102	3	1.19	0.119
Bahamas	BHS	PAHO	1976	0.0539	0.0081	25262	0.01	39	1	253	0.0102	3	1.186	0.119
Bahamas	BHS	PAHO	1977	0.0536	0.0081	25124	0.01	38	1	251	0.0102	3	1.195	0.119
Bahamas	BHS	PAHO	1978	0.0534	0.008	24954	0.01	37	1	250	0.01	3	1.2	0.12
Bahamas	BHS	PAHO	1979	0.0524	0.0078	24958	0.01	36	0.9889	247	0.0098	2	0.81	0.08
Bahamas	BHS	PAHO	1980	0.0499	0.0074	25267	0.01	35	0.9734	246	0.0093	2	0.813	0.079
Bahamas	BHS	PAHO	1981	0.0464	0.0068	25957	0.01	34	0.9554	248	0.0085	2	0.806	0.077
Bahamas	BHS	PAHO	1982	0.0427	0.0062	26955	0.01	33	0.9366	252	0.0078	2	0.794	0.074
Bahamas	BHS	PAHO	1983	0.0399	0.0057	28060	0.01	32	0.9197	258	0.0071	2	0.775	0.071
Bahamas	BHS	PAHO	1984	0.0383	0.0054	28992	0.01	31	0.9057	263	0.0068	2	0.76	0.069
Bahamas	BHS	PAHO	1985	0.0377	0.0053	29555	0.01	30	0.8942	264	0.0066	2	0.758	0.068
Bahamas	BHS	PAHO	1986	0.0377	0.0053	29657	0.01	29	0.8842	262	0.0066	2	0.763	0.067
Bahamas	BHS	PAHO	1987	0.0378	0.0053	29382	0.01	28	0.8744	257	0.0066	2	0.778	0.068
Bahamas	BHS	PAHO	1988	0.0377	0.0053	28916	0.01	27	0.8642	250	0.0066	2	0.8	0.069
Bahamas	BHS	PAHO	1989	0.0373	0.0052	28533	0.01	26	0.8531	243	0.0065	2	0.823	0.07
Bahamas	BHS	PAHO	1990	0.036	0.005	28426	0.01	25	0.8397	239	0.0063	2	0.837	0.07
Bahamas	BHS	PAHO	1991	0.0338	0.0046	28660	0.01	24	0.8238	236	0.0058	1	0.424	0.035
Bahamas	BHS	PAHO	1992	0.0311	0.0042	29151	0.01	23	0.8064	235	0.0053	1	0.426	0.034
Bahamas	BHS	PAHO	1993	0.0285	0.0038	29750	0.01	22	0.7888	235	0.0048	1	0.426	0.034
Bahamas	BHS	PAHO	1994	0.0261	0.0034	30242	0.01	21	0.7716	233	0.0043	1	0.429	0.033
Bahamas	BHS	PAHO	1995	0.0239	0.0031	30469	0.01	20	0.7546	230	0.0039	1	0.435	0.033
Bahamas	BHS	PAHO	1996	0.0219	0.0028	30409	0.01	19	0.738	224	0.0035	1	0.446	0.033
Bahamas	BHS	PAHO	1997	0.0204	0.0026	30117	0.01	18	0.7228	218	0.0033	1	0.459	0.033
Bahamas	BHS	PAHO	1998	0.0192	0.0024	29610	0.01	17	0.7086	210	0.003	1	0.476	0.034
Bahamas	BHS	PAHO	1999	0.0185	0.0023	28928	0.01	16	0.696	201	0.0029	1	0.498	0.035
Bahamas	BHS	PAHO	2000	0.0183	0.0023	28116	0.01	15	0.6853	193	0.0029	1	0.518	0.036
Bahamas	BHS	PAHO	2001	0.0186	0.0023	27149	0.01	14	0.6764	184	0.0029	1	0.543	0.037
Bahamas	BHS	PAHO	2002	0.0191	0.0024	26053	0.01	13	0.6682	174	0.003	1	0.575	0.038
Bahamas	BHS	PAHO	2003	0.0198	0.0025	24979	0.01	12	0.6607	165	0.0031	1	0.606	0.04
Bahamas	BHS	PAHO	2004	0.0205	0.0026	24128	0.01	11	0.6532	158	0.0033	1	0.633	0.041
Bahamas	BHS	PAHO	2005	0.0209	0.0026	23638	0.01	10	0.6446	152	0.0033	1	0.658	0.042
Bahamas	BHS	PAHO	2006	0.0206	0.0026	23575	0.01	9	0.6335	149	0.0033	0	0	0
Bahamas	BHS	PAHO	2007	0.0198	0.0025	23888	0.01	8	0.6207	148	0.0031	0	0	0
Bahamas	BHS	PAHO	2008	0.0185	0.0023	24439	0.01	7	0.606	148	0.0029	0	0	0
Bahamas	BHS	PAHO	2009	0.0172	0.0021	25028	0.01	6	0.5911	148	0.0026	0	0	0
Bahamas	BHS	PAHO	2010	0.0158	0.0019	25507	0.01	5	0.5757	147	0.0024	0	0	0
Bahrain	BHR	EMRO	1970	0.0702	0.0146	35247	0.01	45	1	352	0.0184	6	1.705	0.17
Bahrain	BHR	EMRO	1971	0.0639	0.0128	35936	0.01	44	1	359	0.0161	6	1.671	0.167
Bahrain	BHR	EMRO	1972	0.0581	0.0112	36595	0.01	43	1	366	0.0141	5	1.366	0.137
Bahrain	BHR	EMRO	1973	0.053	0.0099	37329	0.01	42	1	373	0.0124	5	1.34	0.134
Bahrain	BHR	EMRO	1974	0.0484	0.0087	38285	0.01	41	1	383	0.0109	4	1.044	0.104
Bahrain	BHR	EMRO	1975	0.0443	0.0077	39556	0.01	40	1	396	0.0097	4	1.01	0.101
Bahrain	BHR	EMRO	1976	0.0406	0.0068	41189	0.01	39	0.9915	408	0.0085	3	0.735	0.073
Bahrain	BHR	EMRO	1977	0.0373	0.0061	43134	0.01	38	0.9731	420	0.0076	3	0.714	0.07
Bahrain	BHR	EMRO	1978	0.0344	0.0055	45270	0.01	37	0.9555	433	0.0069	3	0.693	0.066
Bahrain	BHR	EMRO	1979	0.0318	0.0049	47423	0.01	36	0.9383	445	0.0061	3	0.674	0.063
Bahrain	BHR	EMRO	1980	0.0297	0.0045	49469	0.01	35	0.9223	456	0.0056	3	0.658	0.061
Bahrain	BHR	EMRO	1981	0.0279	0.0041	51332	0.01	34	0.907	466	0.0051	2	0.429	0.039
Bahrain	BHR	EMRO	1982	0.0264	0.0038	53034	0.01	33	0.8925	473	0.0048	2	0.423	0.038
Bahrain	BHR	EMRO	1983	0.0251	0.0036	54646	0.01	32	0.8784	480	0.0045	2	0.417	0.037
Bahrain	BHR	EMRO	1984	0.024	0.0034	56289	0.01	31	0.8649	487	0.0043	2	0.411	0.036
Bahrain	BHR	EMRO	1985	0.023	0.0032	58026	0.01	30	0.8517	494	0.004	2	0.405	0.034
Bahrain	BHR	EMRO	1986	0.0222	0.003	59925	0.01	29	0.839	503	0.0038	2	0.398	0.033
Bahrain	BHR	EMRO	1987	0.0214	0.0029	61902	0.01	28	0.8263	511	0.0036	2	0.391	0.032
Bahrain	BHR	EMRO	1988	0.0206	0.0028	63700	0.01	27	0.8135	518	0.0035	2	0.386	0.031
Bahrain	BHR	EMRO	1989	0.0198	0.0026	64964	0.01	26	0.8007	520	0.0033	2	0.385	0.031
Bahrain	BHR	EMRO	1990	0.019	0.0025	65468	0.01	25	0.7878	516	0.0031	2	0.388	0.031
Bahrain	BHR	EMRO	1991	0.0183	0.0024	65095	0.01	24	0.7753	505	0.003	2	0.396	0.031
Bahrain	BHR	EMRO	1992	0.0175	0.0022	63982	0.01	23	0.7623	488	0.0028	1	0.205	0.016
Bahrain	BHR	EMRO	1993	0.0168	0.0021	62454	0.01	22	0.7496	468	0.0026	1	0.214	0.016
Bahrain	BHR	EMRO	1994	0.016	0.002	60979	0.01	21	0.7365	449	0.0025	1	0.223	0.016
Bahrain	BHR	EMRO	1995	0.0153	0.0018	59895	0.01	20	0.7237	433	0.0023	1	0.231	0.017
Bahrain	BHR	EMRO	1996	0.0146	0.0017	59391	0.01	19	0.7108	422	0.0021	1	0.237	0.017
Bahrain	BHR	EMRO	1997	0.014	0.0016	59399	0.01	18	0.6983	415	0.002	1	0.241	0.017
Bahrain	BHR	EMRO	1998	0.0133	0.0015	59702	0.01	17	0.6853	409	0.0019	1	0.244	0.017
Bahrain	BHR	EMRO	1999	0.0128	0.0014	59955	0.01	16	0.6731	404	0.0018	1	0.248	0.017
Bahrain	BHR	EMRO	2000	0.0122	0.0014	59952	0.01	15	0.6605	396	0.0018	1	0.253	0.017
Bahrain	BHR	EMRO	2001	0.0117	0.0013	59542	0.01	14	0.6482	386	0.0016	1	0.259	0.017
Bahrain	BHR	EMRO	2002	0.0112	0.0012	58928	0.01	13	0.6358	375	0.0015	1	0.267	0.017
Bahrain	BHR	EMRO	2003	0.0107	0.0011	58675	0.01	12	0.6234	366	0.0014	1	0.273	0.017
Bahrain	BHR	EMRO	2004	0.0102	0.0011	59559	0.01	11	0.611	364	0.0014	1	0.275	0.017
Bahrain	BHR	EMRO	2005	0.0097	0.001	62092	0.01	10	0.5985	372	0.0013	0	0	0
Bahrain	BHR	EMRO	2006	0.0093	0.0009	66428	0.01	9	0.5864	390	0.0011	0	0	0
Bahrain	BHR	EMRO	2007	0.0088	0.0009	72266	0.01	8	0.5738	415	0.0011	0	0	0
Bahrain	BHR	EMRO	2008	0.0083	0.0008	79105	0.01	7	0.5611	444	0.001	0	0	0
Bahrain	BHR	EMRO	2009	0.0078	0.0007	86215	0.01	6	0.5483	473	0.0009	0	0	0
Bahrain	BHR	EMRO	2010	0.0074	0.0007	93006	0.01	5	0.536	499	0.0009	0	0	0
Bangladesh	BGD	SEAR	1970	0.2344	0.0944	12090937	0.0033	45	1	39900	0.1224	4884	12.24	0.404
Bangladesh	BGD	SEAR	1971	0.2302	0.0919	12192412	0.0033	44	1	40235	0.1191	4792	11.91	0.393
Bangladesh	BGD	SEAR	1972	0.2261	0.0894	12194824	0.0033	43	1	40243	0.1157	4656	11.57	0.382
Bangladesh	BGD	SEAR	1973	0.2218	0.0869	12158146	0.0033	42	1	40122	0.1124	4510	11.24	0.371
Bangladesh	BGD	SEAR	1974	0.2196	0.0858	12167243	0.0033	41	1	40152	0.1109	4453	11.09	0.366
Bangladesh	BGD	SEAR	1975	0.2128	0.0819	12282011	0.0033	40	1	40531	0.1057	4284	10.57	0.349
Bangladesh	BGD	SEAR	1976	0.2083	0.0793	12522484	0.0033	39	1	41324	0.1022	4223	10.22	0.337
Bangladesh	BGD	SEAR	1977	0.204	0.0769	12866499	0.0033	38	1	42459	0.099	4203	9.899	0.327
Bangladesh	BGD	SEAR	1978	0.1998	0.0747	13279920	0.0033	37	1	43824	0.0961	4211	9.609	0.317
Bangladesh	BGD	SEAR	1979	0.1955	0.0724	13709874	0.0033	36	1	45243	0.0931	4212	9.31	0.307
Bangladesh	BGD	SEAR	1980	0.191	0.07	14116278	0.0033	35	1	46584	0.0899	4188	8.99	0.297
Bangladesh	BGD	SEAR	1981	0.1862	0.0674	14490493	0.0033	34	1	47819	0.0865	4136	8.649	0.285
Bangladesh	BGD	SEAR	1982	0.1815	0.0649	14840363	0.0033	33	1	48973	0.0832	4075	8.321	0.275
Bangladesh	BGD	SEAR	1983	0.1767	0.0624	15161531	0.0033	32	1	50033	0.0799	3998	7.991	0.264
Bangladesh	BGD	SEAR	1984	0.1719	0.0598	15452659	0.0033	31	1	50994	0.0765	3901	7.65	0.252
Bangladesh	BGD	SEAR	1985	0.167	0.0572	15712632	0.0033	30	1	51852	0.0731	3790	7.309	0.241
Bangladesh	BGD	SEAR	1986	0.1618	0.0546	15937652	0.0033	29	1	52594	0.0697	3666	6.97	0.23
Bangladesh	BGD	SEAR	1987	0.1564	0.052	16124783	0.0033	28	1	53212	0.0663	3528	6.63	0.219
Bangladesh	BGD	SEAR	1988	0.1509	0.0493	16275791	0.0033	27	1	53710	0.0628	3373	6.28	0.207
Bangladesh	BGD	SEAR	1989	0.1452	0.0466	16394317	0.0033	26	1	54101	0.0593	3208	5.93	0.196
Bangladesh	BGD	SEAR	1990	0.1395	0.0439	16483817	0.0033	25	1	54397	0.0558	3035	5.579	0.184
Bangladesh	BGD	SEAR	1991	0.1338	0.0414	16543797	0.0033	24	1	54595	0.0526	2872	5.261	0.174
Bangladesh	BGD	SEAR	1992	0.128	0.0388	16575318	0.0033	23	0.9878	54031	0.0492	2658	4.919	0.16
Bangladesh	BGD	SEAR	1993	0.1225	0.0364	16585504	0.0033	22	0.97	53090	0.0461	2447	4.609	0.148
Bangladesh	BGD	SEAR	1994	0.1171	0.0341	16583538	0.0033	21	0.9522	52110	0.0432	2251	4.32	0.136
Bangladesh	BGD	SEAR	1995	0.1118	0.0319	16576126	0.0033	20	0.9344	51113	0.0404	2065	4.04	0.125
Bangladesh	BGD	SEAR	1996	0.1067	0.0297	16565055	0.0033	19	0.9166	50106	0.0375	1879	3.75	0.113
Bangladesh	BGD	SEAR	1997	0.1017	0.0277	16548918	0.0033	18	0.8989	49090	0.035	1718	3.5	0.104
Bangladesh	BGD	SEAR	1998	0.0969	0.0258	16526992	0.0033	17	0.8813	48065	0.0326	1567	3.26	0.095
Bangladesh	BGD	SEAR	1999	0.0923	0.024	16497331	0.0033	16	0.8638	47026	0.0303	1425	3.03	0.086
Bangladesh	BGD	SEAR	2000	0.0879	0.0224	16457609	0.0033	15	0.8465	45974	0.0282	1296	2.819	0.079
Bangladesh	BGD	SEAR	2001	0.0836	0.0208	16413012	0.0033	14	0.8291	44906	0.0262	1177	2.621	0.072
Bangladesh	BGD	SEAR	2002	0.0796	0.0193	16362705	0.0033	13	0.8121	43851	0.0243	1066	2.431	0.065
Bangladesh	BGD	SEAR	2003	0.0757	0.018	16291405	0.0033	12	0.7951	42746	0.0227	970	2.269	0.06
Bangladesh	BGD	SEAR	2004	0.0721	0.0167	16178545	0.0033	11	0.7785	41563	0.021	873	2.1	0.054
Bangladesh	BGD	SEAR	2005	0.0687	0.0155	16011866	0.0033	10	0.7621	40269	0.0195	785	1.949	0.049
Bangladesh	BGD	SEAR	2006	0.0656	0.0145	15782412	0.0033	9	0.7461	38858	0.0182	707	1.819	0.045
Bangladesh	BGD	SEAR	2007	0.0629	0.0136	15501286	0.0033	8	0.7308	37384	0.0171	639	1.709	0.041
Bangladesh	BGD	SEAR	2008	0.0604	0.0128	15200814	0.0033	7	0.7158	35906	0.0161	578	1.61	0.038
Bangladesh	BGD	SEAR	2009	0.0581	0.0121	14925638	0.0033	6	0.701	34527	0.0152	525	1.521	0.035
Bangladesh	BGD	SEAR	2010	0.0559	0.0114	14707333	0.0033	5	0.6864	33314	0.0143	476	1.429	0.032
Barbados	BRB	PAHO	1970	0.0715	0.0114	26126	0.01	45	1	261	0.0143	4	1.533	0.153
Barbados	BRB	PAHO	1971	0.0674	0.0106	24952	0.01	44	1	250	0.0133	3	1.2	0.12
Barbados	BRB	PAHO	1972	0.0633	0.0099	23924	0.01	43	1	239	0.0124	3	1.255	0.125
Barbados	BRB	PAHO	1973	0.0592	0.0091	23062	0.01	42	1	231	0.0114	3	1.299	0.13
Barbados	BRB	PAHO	1974	0.0556	0.0084	22370	0.01	41	1	224	0.0105	2	0.893	0.089
Barbados	BRB	PAHO	1975	0.0525	0.0078	21847	0.01	40	1	218	0.0098	2	0.917	0.092
Barbados	BRB	PAHO	1976	0.0498	0.0074	21513	0.01	39	1	215	0.0093	2	0.93	0.093
Barbados	BRB	PAHO	1977	0.0477	0.007	21367	0.01	38	0.9984	213	0.0088	2	0.939	0.094
Barbados	BRB	PAHO	1978	0.0457	0.0066	21350	0.01	37	0.9838	210	0.0083	2	0.952	0.094
Barbados	BRB	PAHO	1979	0.0433	0.0063	21381	0.01	36	0.9681	207	0.0079	2	0.966	0.094
Barbados	BRB	PAHO	1980	0.0404	0.0058	21401	0.01	35	0.951	204	0.0073	1	0.49	0.047
Barbados	BRB	PAHO	1981	0.0376	0.0053	21389	0.01	34	0.9339	200	0.0066	1	0.5	0.047
Barbados	BRB	PAHO	1982	0.035	0.0049	21350	0.01	33	0.9171	196	0.0061	1	0.51	0.047
Barbados	BRB	PAHO	1983	0.0329	0.0045	21286	0.01	32	0.9014	192	0.0056	1	0.521	0.047
Barbados	BRB	PAHO	1984	0.0313	0.0042	21207	0.01	31	0.8869	188	0.0053	1	0.532	0.047
Barbados	BRB	PAHO	1985	0.0299	0.004	21117	0.01	30	0.8729	184	0.005	1	0.543	0.047
Barbados	BRB	PAHO	1986	0.0289	0.0039	21013	0.01	29	0.86	181	0.0049	1	0.552	0.048
Barbados	BRB	PAHO	1987	0.0282	0.0038	20886	0.01	28	0.8479	177	0.0048	1	0.565	0.048
Barbados	BRB	PAHO	1988	0.0276	0.0037	20740	0.01	27	0.8361	173	0.0046	1	0.578	0.048
Barbados	BRB	PAHO	1989	0.027	0.0036	20578	0.01	26	0.8243	170	0.0045	1	0.588	0.049
Barbados	BRB	PAHO	1990	0.0264	0.0035	20406	0.01	25	0.8125	166	0.0044	1	0.602	0.049
Barbados	BRB	PAHO	1991	0.0257	0.0034	20215	0.01	24	0.8003	162	0.0043	1	0.617	0.049
Barbados	BRB	PAHO	1992	0.0248	0.0032	20006	0.01	23	0.7875	158	0.004	1	0.633	0.05
Barbados	BRB	PAHO	1993	0.0241	0.0031	19791	0.01	22	0.7752	153	0.0039	1	0.654	0.051
Barbados	BRB	PAHO	1994	0.0236	0.003	19596	0.01	21	0.7636	150	0.0038	1	0.667	0.051
Barbados	BRB	PAHO	1995	0.0232	0.003	19431	0.01	20	0.7523	146	0.0038	1	0.685	0.051
Barbados	BRB	PAHO	1996	0.023	0.003	19321	0.01	19	0.7417	143	0.0038	1	0.699	0.052
Barbados	BRB	PAHO	1997	0.0228	0.0029	19253	0.01	18	0.731	141	0.0036	1	0.709	0.052
Barbados	BRB	PAHO	1998	0.0225	0.0029	19150	0.01	17	0.72	138	0.0036	0	0	0
Barbados	BRB	PAHO	1999	0.0222	0.0028	18913	0.01	16	0.709	134	0.0035	0	0	0
Barbados	BRB	PAHO	2000	0.0217	0.0028	18477	0.01	15	0.6973	129	0.0035	0	0	0
Barbados	BRB	PAHO	2001	0.0209	0.0027	17803	0.01	14	0.6846	122	0.0034	0	0	0
Barbados	BRB	PAHO	2002	0.0199	0.0025	16937	0.01	13	0.6711	114	0.0031	0	0	0
Barbados	BRB	PAHO	2003	0.0186	0.0023	16005	0.01	12	0.6564	105	0.0029	0	0	0
Barbados	BRB	PAHO	2004	0.0173	0.0021	15182	0.01	11	0.6415	97	0.0026	0	0	0
Barbados	BRB	PAHO	2005	0.0159	0.0019	14592	0.01	10	0.6261	91	0.0024	0	0	0
Barbados	BRB	PAHO	2006	0.0146	0.0017	14281	0.01	9	0.6108	87	0.0021	0	0	0
Barbados	BRB	PAHO	2007	0.0134	0.0016	14208	0.01	8	0.5958	85	0.002	0	0	0
Barbados	BRB	PAHO	2008	0.0124	0.0014	14300	0.01	7	0.5814	83	0.0018	0	0	0
Barbados	BRB	PAHO	2009	0.0114	0.0013	14446	0.01	6	0.5668	82	0.0016	0	0	0
Barbados	BRB	PAHO	2010	0.0106	0.0012	14562	0.01	5	0.553	81	0.0015	0	0	0
Belarus	BLR	EURO	1970	0.032	0.0031	748066	0.01	45	1	7481	0.0039	29	0.388	0.039
Belarus	BLR	EURO	1971	0.0309	0.0031	735638	0.01	44	1	7356	0.0039	29	0.394	0.039
Belarus	BLR	EURO	1972	0.03	0.003	733486	0.01	43	1	7335	0.0038	28	0.382	0.038
Belarus	BLR	EURO	1973	0.0293	0.0029	738068	0.01	42	0.9912	7316	0.0036	26	0.355	0.035
Belarus	BLR	EURO	1974	0.0288	0.0029	743992	0.01	41	0.9797	7289	0.0036	26	0.357	0.035
Belarus	BLR	EURO	1975	0.0284	0.0028	747398	0.01	40	0.9685	7239	0.0035	25	0.345	0.033
Belarus	BLR	EURO	1976	0.0282	0.0028	746892	0.01	39	0.9579	7154	0.0035	25	0.349	0.033
Belarus	BLR	EURO	1977	0.0281	0.0028	743848	0.01	38	0.9476	7049	0.0035	25	0.355	0.034
Belarus	BLR	EURO	1978	0.028	0.0028	740435	0.01	37	0.9373	6940	0.0035	24	0.346	0.032
Belarus	BLR	EURO	1979	0.0278	0.0028	739988	0.01	36	0.9267	6857	0.0035	24	0.35	0.032
Belarus	BLR	EURO	1980	0.0275	0.0028	744708	0.01	35	0.9158	6820	0.0035	24	0.352	0.032
Belarus	BLR	EURO	1981	0.0271	0.0027	754881	0.01	34	0.9046	6829	0.0034	23	0.337	0.03
Belarus	BLR	EURO	1982	0.0266	0.0027	768956	0.01	33	0.8931	6868	0.0034	23	0.335	0.03
Belarus	BLR	EURO	1983	0.0259	0.0026	785040	0.01	32	0.8809	6915	0.0033	23	0.333	0.029
Belarus	BLR	EURO	1984	0.0252	0.0026	800468	0.01	31	0.8687	6954	0.0033	23	0.331	0.029
Belarus	BLR	EURO	1985	0.0244	0.0025	813048	0.01	30	0.8562	6961	0.0031	22	0.316	0.027
Belarus	BLR	EURO	1986	0.0236	0.0024	822755	0.01	29	0.8436	6941	0.003	21	0.303	0.026
Belarus	BLR	EURO	1987	0.0229	0.0023	829443	0.01	28	0.8313	6895	0.0029	20	0.29	0.024
Belarus	BLR	EURO	1988	0.0222	0.0023	830733	0.01	27	0.819	6804	0.0029	20	0.294	0.024
Belarus	BLR	EURO	1989	0.0218	0.0022	823731	0.01	26	0.8076	6652	0.0028	19	0.286	0.023
Belarus	BLR	EURO	1990	0.0215	0.0022	806684	0.01	25	0.7966	6426	0.0028	18	0.28	0.022
Belarus	BLR	EURO	1991	0.0215	0.0022	778567	0.01	24	0.7866	6124	0.0028	17	0.278	0.022
Belarus	BLR	EURO	1992	0.0214	0.0022	740758	0.01	23	0.7763	5751	0.0028	16	0.278	0.022
Belarus	BLR	EURO	1993	0.0214	0.0022	696974	0.01	22	0.7663	5341	0.0028	15	0.281	0.022
Belarus	BLR	EURO	1994	0.0213	0.0022	652424	0.01	21	0.7559	4932	0.0028	14	0.284	0.021
Belarus	BLR	EURO	1995	0.0209	0.0022	611112	0.01	20	0.7446	4550	0.0028	13	0.286	0.021
Belarus	BLR	EURO	1996	0.0204	0.0022	574281	0.01	19	0.7328	4208	0.0028	12	0.285	0.021
Belarus	BLR	EURO	1997	0.0197	0.0021	541618	0.01	18	0.7204	3902	0.0026	10	0.256	0.018
Belarus	BLR	EURO	1998	0.0189	0.002	513659	0.01	17	0.7075	3634	0.0025	9	0.248	0.018
Belarus	BLR	EURO	1999	0.0179	0.0019	490545	0.01	16	0.6938	3403	0.0024	8	0.235	0.016
Belarus	BLR	EURO	2000	0.0169	0.0018	472343	0.01	15	0.68	3212	0.0023	7	0.218	0.015
Belarus	BLR	EURO	2001	0.0158	0.0017	459369	0.01	14	0.6657	3058	0.0021	6	0.196	0.013
Belarus	BLR	EURO	2002	0.0147	0.0016	451801	0.01	13	0.6512	2942	0.002	6	0.204	0.013
Belarus	BLR	EURO	2003	0.0138	0.0015	449249	0.01	12	0.6375	2864	0.0019	5	0.175	0.011
Belarus	BLR	EURO	2004	0.0129	0.0014	451066	0.01	11	0.6236	2813	0.0018	5	0.178	0.011
Belarus	BLR	EURO	2005	0.0123	0.0014	456563	0.01	10	0.6109	2789	0.0018	5	0.179	0.011
Belarus	BLR	EURO	2006	0.0117	0.0013	465695	0.01	9	0.5982	2786	0.0016	4	0.144	0.009
Belarus	BLR	EURO	2007	0.0113	0.0013	477964	0.01	8	0.5863	2802	0.0016	4	0.143	0.008
Belarus	BLR	EURO	2008	0.0109	0.0012	491640	0.01	7	0.5744	2824	0.0015	4	0.142	0.008
Belarus	BLR	EURO	2009	0.0107	0.0012	504529	0.01	6	0.5634	2843	0.0015	4	0.141	0.008
Belarus	BLR	EURO	2010	0.0105	0.0012	514996	0.01	5	0.5525	2845	0.0015	4	0.141	0.008
Belgium	BEL	EURO	1970	0.0255	0.0021	726311	0.01	45	1	7263	0.0026	19	0.262	0.026
Belgium	BEL	EURO	1971	0.0249	0.002	715588	0.01	44	0.9978	7140	0.0025	18	0.252	0.025
Belgium	BEL	EURO	1972	0.0229	0.0019	704731	0.01	43	0.9813	6916	0.0024	17	0.246	0.024
Belgium	BEL	EURO	1973	0.0207	0.0017	693620	0.01	42	0.9639	6686	0.0021	14	0.209	0.02
Belgium	BEL	EURO	1974	0.0193	0.0016	681973	0.01	41	0.9489	6471	0.002	13	0.201	0.019
Belgium	BEL	EURO	1975	0.018	0.0015	669672	0.01	40	0.9342	6256	0.0019	12	0.192	0.018
Belgium	BEL	EURO	1976	0.0172	0.0015	656626	0.01	39	0.9211	6048	0.0019	11	0.182	0.017
Belgium	BEL	EURO	1977	0.0161	0.0014	643212	0.01	38	0.9069	5833	0.0018	10	0.171	0.016
Belgium	BEL	EURO	1978	0.0157	0.0014	630327	0.01	37	0.8953	5643	0.0018	10	0.177	0.016
Belgium	BEL	EURO	1979	0.0155	0.0013	619144	0.01	36	0.8845	5476	0.0016	9	0.164	0.015
Belgium	BEL	EURO	1980	0.0153	0.0013	610460	0.01	35	0.8737	5334	0.0016	9	0.169	0.015
Belgium	BEL	EURO	1981	0.0144	0.0013	604723	0.01	34	0.86	5201	0.0016	8	0.154	0.013
Belgium	BEL	EURO	1982	0.0135	0.0012	601597	0.01	33	0.8462	5091	0.0015	8	0.157	0.013
Belgium	BEL	EURO	1983	0.0126	0.0011	600116	0.01	32	0.8322	4994	0.0014	7	0.14	0.012
Belgium	BEL	EURO	1984	0.0117	0.0011	598872	0.01	31	0.8182	4900	0.0014	7	0.143	0.012
Belgium	BEL	EURO	1985	0.0111	0.001	596858	0.01	30	0.8054	4807	0.0013	6	0.125	0.01
Belgium	BEL	EURO	1986	0.0109	0.001	593646	0.01	29	0.7944	4716	0.0013	6	0.127	0.01
Belgium	BEL	EURO	1987	0.011	0.001	589557	0.01	28	0.7849	4627	0.0013	6	0.13	0.01
Belgium	BEL	EURO	1988	0.0107	0.001	585220	0.01	27	0.7734	4526	0.0013	6	0.133	0.01
Belgium	BEL	EURO	1989	0.0104	0.0009	581609	0.01	26	0.762	4432	0.0011	5	0.113	0.009
Belgium	BEL	EURO	1990	0.0102	0.0009	579368	0.01	25	0.751	4351	0.0011	5	0.115	0.009
Belgium	BEL	EURO	1991	0.0102	0.0009	578861	0.01	24	0.741	4289	0.0011	5	0.117	0.009
Belgium	BEL	EURO	1992	0.0099	0.0009	579706	0.01	23	0.7295	4229	0.0011	5	0.118	0.009
Belgium	BEL	EURO	1993	0.0093	0.0009	580925	0.01	22	0.7164	4162	0.0011	5	0.12	0.009
Belgium	BEL	EURO	1994	0.0084	0.0008	581144	0.01	21	0.7017	4078	0.001	4	0.098	0.007
Belgium	BEL	EURO	1995	0.0073	0.0007	579466	0.01	20	0.6854	3972	0.0009	4	0.101	0.007
Belgium	BEL	EURO	1996	0.0066	0.0006	575427	0.01	19	0.6712	3862	0.0008	3	0.078	0.005
Belgium	BEL	EURO	1997	0.0065	0.0006	569577	0.01	18	0.6606	3763	0.0008	3	0.08	0.005
Belgium	BEL	EURO	1998	0.0064	0.0006	563268	0.01	17	0.65	3661	0.0008	3	0.082	0.005
Belgium	BEL	EURO	1999	0.0063	0.0006	558407	0.01	16	0.6394	3570	0.0008	3	0.084	0.005
Belgium	BEL	EURO	2000	0.0062	0.0006	556348	0.01	15	0.6287	3498	0.0008	3	0.086	0.005
Belgium	BEL	EURO	2001	0.006	0.0006	557459	0.01	14	0.6175	3442	0.0008	3	0.087	0.005
Belgium	BEL	EURO	2002	0.0056	0.0006	561242	0.01	13	0.6048	3394	0.0008	3	0.088	0.005
Belgium	BEL	EURO	2003	0.0053	0.0005	567115	0.01	12	0.5928	3362	0.0006	2	0.059	0.004
Belgium	BEL	EURO	2004	0.005	0.0005	574143	0.01	11	0.5807	3334	0.0006	2	0.06	0.003
Belgium	BEL	EURO	2005	0.005	0.0005	581557	0.01	10	0.5707	3319	0.0006	2	0.06	0.003
Belgium	BEL	EURO	2006	0.005	0.0005	589326	0.01	9	0.5607	3304	0.0006	2	0.061	0.003
Belgium	BEL	EURO	2007	0.0049	0.0005	597448	0.01	8	0.55	3286	0.0006	2	0.061	0.003
Belgium	BEL	EURO	2008	0.0048	0.0005	605189	0.01	7	0.5393	3264	0.0006	2	0.061	0.003
Belgium	BEL	EURO	2009	0.0046	0.0005	611662	0.01	6	0.5278	3228	0.0006	2	0.062	0.003
Belgium	BEL	EURO	2010	0.0044	0.0004	616259	0.01	5	0.5163	3182	0.0005	2	0.063	0.003
Belize	BLZ	PAHO	1970	0.1276	0.0235	21524	0.01	45	1	215	0.0296	6	2.791	0.279
Belize	BLZ	PAHO	1971	0.1224	0.0223	22111	0.01	44	1	221	0.0281	6	2.715	0.271
Belize	BLZ	PAHO	1972	0.117	0.021	22727	0.01	43	1	227	0.0265	6	2.643	0.264
Belize	BLZ	PAHO	1973	0.1121	0.0199	23313	0.01	42	1	233	0.0251	6	2.575	0.257
Belize	BLZ	PAHO	1974	0.1074	0.0189	23787	0.01	41	1	238	0.0238	6	2.521	0.252
Belize	BLZ	PAHO	1975	0.103	0.018	24105	0.01	40	1	241	0.0227	5	2.075	0.207
Belize	BLZ	PAHO	1976	0.0989	0.017	24220	0.01	39	1	242	0.0214	5	2.066	0.206
Belize	BLZ	PAHO	1977	0.0945	0.016	24169	0.01	38	1	242	0.0201	5	2.066	0.207
Belize	BLZ	PAHO	1978	0.0893	0.0149	24094	0.01	37	1	241	0.0187	5	2.075	0.208
Belize	BLZ	PAHO	1979	0.0838	0.0138	24188	0.01	36	1	242	0.0173	4	1.653	0.165
Belize	BLZ	PAHO	1980	0.078	0.0126	24584	0.01	35	1	246	0.0158	4	1.626	0.163
Belize	BLZ	PAHO	1981	0.0729	0.0117	25347	0.01	34	1	253	0.0147	4	1.581	0.158
Belize	BLZ	PAHO	1982	0.0683	0.0108	26415	0.01	33	0.9913	262	0.0136	4	1.527	0.151
Belize	BLZ	PAHO	1983	0.0642	0.01	27640	0.01	32	0.9734	269	0.0125	3	1.115	0.109
Belize	BLZ	PAHO	1984	0.0604	0.0093	28809	0.01	31	0.9558	275	0.0117	3	1.091	0.104
Belize	BLZ	PAHO	1985	0.057	0.0087	29767	0.01	30	0.9387	279	0.0109	3	1.075	0.101
Belize	BLZ	PAHO	1986	0.0538	0.0081	30452	0.01	29	0.9219	281	0.0102	3	1.068	0.099
Belize	BLZ	PAHO	1987	0.051	0.0076	30919	0.01	28	0.9058	280	0.0095	3	1.071	0.097
Belize	BLZ	PAHO	1988	0.0483	0.0071	31274	0.01	27	0.8898	278	0.0089	2	0.719	0.064
Belize	BLZ	PAHO	1989	0.0458	0.0067	31682	0.01	26	0.874	277	0.0084	2	0.722	0.063
Belize	BLZ	PAHO	1990	0.0436	0.0063	32252	0.01	25	0.8588	277	0.0079	2	0.722	0.062
Belize	BLZ	PAHO	1991	0.0415	0.006	33020	0.01	24	0.8437	279	0.0075	2	0.717	0.061
Belize	BLZ	PAHO	1992	0.0396	0.0056	33929	0.01	23	0.829	281	0.007	2	0.712	0.059
Belize	BLZ	PAHO	1993	0.038	0.0053	34883	0.01	22	0.8149	284	0.0066	2	0.704	0.057
Belize	BLZ	PAHO	1994	0.0365	0.0051	35743	0.01	21	0.801	286	0.0064	2	0.699	0.056
Belize	BLZ	PAHO	1995	0.0353	0.0049	36411	0.01	20	0.7879	287	0.0061	2	0.697	0.055
Belize	BLZ	PAHO	1996	0.0342	0.0047	36862	0.01	19	0.7749	286	0.0059	2	0.699	0.054
Belize	BLZ	PAHO	1997	0.0333	0.0046	37130	0.01	18	0.7625	283	0.0058	2	0.707	0.054
Belize	BLZ	PAHO	1998	0.0324	0.0044	37238	0.01	17	0.75	279	0.0055	2	0.717	0.054
Belize	BLZ	PAHO	1999	0.0317	0.0043	37233	0.01	16	0.738	275	0.0054	1	0.364	0.027
Belize	BLZ	PAHO	2000	0.031	0.0042	37152	0.01	15	0.7261	270	0.0053	1	0.37	0.027
Belize	BLZ	PAHO	2001	0.0303	0.0041	36998	0.01	14	0.7141	264	0.0051	1	0.379	0.027
Belize	BLZ	PAHO	2002	0.0296	0.0039	36775	0.01	13	0.702	258	0.0049	1	0.388	0.027
Belize	BLZ	PAHO	2003	0.0288	0.0038	36525	0.01	12	0.6897	252	0.0048	1	0.397	0.027
Belize	BLZ	PAHO	2004	0.028	0.0037	36304	0.01	11	0.6773	246	0.0046	1	0.407	0.028
Belize	BLZ	PAHO	2005	0.0272	0.0036	36151	0.01	10	0.6649	240	0.0045	1	0.417	0.028
Belize	BLZ	PAHO	2006	0.0263	0.0035	36082	0.01	9	0.6522	235	0.0044	1	0.426	0.028
Belize	BLZ	PAHO	2007	0.0254	0.0033	36096	0.01	8	0.6394	231	0.0041	1	0.433	0.028
Belize	BLZ	PAHO	2008	0.0245	0.0032	36191	0.01	7	0.6265	227	0.004	1	0.441	0.028
Belize	BLZ	PAHO	2009	0.0236	0.0031	36362	0.01	6	0.6136	223	0.0039	1	0.448	0.028
Belize	BLZ	PAHO	2010	0.0227	0.0029	36599	0.01	5	0.6007	220	0.0036	1	0.455	0.027
Benin	BEN	AFRO	1970	0.2806	0.1595	505570	0.0033	45	1	1668	0.2125	354	21.22	0.7
Benin	BEN	AFRO	1971	0.2749	0.1555	519353	0.0033	44	1	1714	0.2069	355	20.71	0.684
Benin	BEN	AFRO	1972	0.2689	0.1512	533794	0.0033	43	1	1762	0.2008	354	20.09	0.663
Benin	BEN	AFRO	1973	0.2628	0.1468	548933	0.0033	42	1	1811	0.1946	352	19.44	0.641
Benin	BEN	AFRO	1974	0.2563	0.1421	564796	0.0033	41	1	1864	0.188	350	18.78	0.62
Benin	BEN	AFRO	1975	0.2499	0.1377	581395	0.0033	40	1	1919	0.1818	349	18.19	0.6
Benin	BEN	AFRO	1976	0.2439	0.1334	598776	0.0033	39	1	1976	0.1758	347	17.56	0.58
Benin	BEN	AFRO	1977	0.238	0.1294	616921	0.0033	38	1	2036	0.1702	347	17.04	0.562
Benin	BEN	AFRO	1978	0.2324	0.1256	635689	0.0033	37	1	2098	0.165	346	16.49	0.544
Benin	BEN	AFRO	1979	0.2272	0.1219	654890	0.0033	36	1	2161	0.1599	346	16.01	0.528
Benin	BEN	AFRO	1980	0.2221	0.1185	674387	0.0033	35	1	2225	0.1552	345	15.51	0.512
Benin	BEN	AFRO	1981	0.2172	0.1151	694161	0.0033	34	1	2291	0.1505	345	15.06	0.497
Benin	BEN	AFRO	1982	0.2124	0.112	714271	0.0033	33	1	2357	0.1463	345	14.64	0.483
Benin	BEN	AFRO	1983	0.208	0.1091	734761	0.0033	32	1	2425	0.1423	345	14.23	0.47
Benin	BEN	AFRO	1984	0.2036	0.1063	755706	0.0033	31	1	2494	0.1385	345	13.83	0.457
Benin	BEN	AFRO	1985	0.1991	0.1033	777180	0.0033	30	1	2565	0.1345	345	13.45	0.444
Benin	BEN	AFRO	1986	0.1947	0.1004	799100	0.0033	29	1	2637	0.1305	344	13.05	0.43
Benin	BEN	AFRO	1987	0.1901	0.0975	821495	0.0033	28	1	2711	0.1266	343	12.65	0.418
Benin	BEN	AFRO	1988	0.1856	0.0946	844683	0.0033	27	1	2787	0.1227	342	12.27	0.405
Benin	BEN	AFRO	1989	0.181	0.0917	869092	0.0033	26	1	2868	0.1188	341	11.89	0.392
Benin	BEN	AFRO	1990	0.1765	0.0888	894977	0.0033	25	1	2953	0.1149	339	11.48	0.379
Benin	BEN	AFRO	1991	0.1721	0.0861	922530	0.0033	24	1	3044	0.1113	339	11.14	0.367
Benin	BEN	AFRO	1992	0.168	0.0835	951539	0.0033	23	1	3140	0.1078	338	10.76	0.355
Benin	BEN	AFRO	1993	0.164	0.081	981360	0.0033	22	1	3238	0.1045	338	10.44	0.344
Benin	BEN	AFRO	1994	0.1601	0.0786	1011101	0.0033	21	1	3337	0.1013	338	10.13	0.334
Benin	BEN	AFRO	1995	0.1564	0.0764	1040134	0.0033	20	0.9955	3417	0.0984	336	9.833	0.323
Benin	BEN	AFRO	1996	0.1528	0.0742	1068253	0.0033	19	0.9809	3458	0.0954	330	9.543	0.309
Benin	BEN	AFRO	1997	0.149	0.0719	1095683	0.0033	18	0.966	3493	0.0924	323	9.247	0.295
Benin	BEN	AFRO	1998	0.1452	0.0696	1122760	0.0033	17	0.9511	3524	0.0894	315	8.939	0.281
Benin	BEN	AFRO	1999	0.1412	0.0672	1150010	0.0033	16	0.9358	3551	0.0862	306	8.617	0.266
Benin	BEN	AFRO	2000	0.137	0.0647	1177848	0.0033	15	0.9201	3576	0.0829	296	8.277	0.251
Benin	BEN	AFRO	2001	0.1327	0.0622	1206182	0.0033	14	0.9043	3599	0.0796	286	7.947	0.237
Benin	BEN	AFRO	2002	0.1283	0.0596	1234941	0.0033	13	0.8882	3620	0.0762	276	7.624	0.223
Benin	BEN	AFRO	2003	0.1241	0.0573	1264565	0.0033	12	0.8723	3640	0.0732	266	7.308	0.21
Benin	BEN	AFRO	2004	0.12	0.055	1295614	0.0033	11	0.8564	3662	0.0702	257	7.018	0.198
Benin	BEN	AFRO	2005	0.1162	0.0528	1328394	0.0033	10	0.8409	3686	0.0673	248	6.728	0.187
Benin	BEN	AFRO	2006	0.1127	0.0508	1363197	0.0033	9	0.8257	3714	0.0647	240	6.462	0.176
Benin	BEN	AFRO	2007	0.1094	0.0489	1399666	0.0033	8	0.8108	3745	0.0623	233	6.222	0.166
Benin	BEN	AFRO	2008	0.1062	0.0472	1436661	0.0033	7	0.7959	3773	0.0601	227	6.016	0.158
Benin	BEN	AFRO	2009	0.1034	0.0457	1472613	0.0033	6	0.7816	3798	0.0581	221	5.819	0.15
Benin	BEN	AFRO	2010	0.1007	0.0442	1506408	0.0033	5	0.7673	3814	0.0562	214	5.611	0.142
Bhutan	BTN	SEAR	1970	0.2781	0.1209	53491	0.0033	45	1	177	0.1585	28	15.82	0.523
Bhutan	BTN	SEAR	1971	0.2701	0.1155	55340	0.0033	44	1	183	0.1511	28	15.3	0.506
Bhutan	BTN	SEAR	1972	0.2622	0.1104	57301	0.0033	43	1	189	0.1441	27	14.29	0.471
Bhutan	BTN	SEAR	1973	0.2546	0.1055	59377	0.0033	42	1	196	0.1374	27	13.78	0.455
Bhutan	BTN	SEAR	1974	0.2475	0.101	61572	0.0033	41	1	203	0.1313	27	13.3	0.439
Bhutan	BTN	SEAR	1975	0.2405	0.0966	63878	0.0033	40	1	211	0.1254	26	12.32	0.407
Bhutan	BTN	SEAR	1976	0.2336	0.0924	66309	0.0033	39	1	219	0.1197	26	11.87	0.392
Bhutan	BTN	SEAR	1977	0.2269	0.0885	68839	0.0033	38	1	227	0.1145	26	11.45	0.378
Bhutan	BTN	SEAR	1978	0.2203	0.0846	71362	0.0033	37	1	235	0.1093	26	11.06	0.364
Bhutan	BTN	SEAR	1979	0.2136	0.0809	73743	0.0033	36	1	243	0.1043	25	10.29	0.339
Bhutan	BTN	SEAR	1980	0.2077	0.0776	75890	0.0033	35	1	250	0.1	25	10	0.329
Bhutan	BTN	SEAR	1981	0.2016	0.0745	77705	0.0033	34	1	256	0.0958	25	9.766	0.322
Bhutan	BTN	SEAR	1982	0.1958	0.0712	79211	0.0033	33	1	261	0.0915	24	9.195	0.303
Bhutan	BTN	SEAR	1983	0.19	0.068	80577	0.0033	32	1	266	0.0873	23	8.647	0.285
Bhutan	BTN	SEAR	1984	0.1838	0.0648	82047	0.0033	31	1	271	0.083	22	8.118	0.268
Bhutan	BTN	SEAR	1985	0.1778	0.0616	83766	0.0033	30	1	276	0.0788	22	7.971	0.263
Bhutan	BTN	SEAR	1986	0.1721	0.0587	85847	0.0033	29	1	283	0.075	21	7.42	0.245
Bhutan	BTN	SEAR	1987	0.166	0.0556	88157	0.0033	28	1	291	0.071	21	7.216	0.238
Bhutan	BTN	SEAR	1988	0.1592	0.0524	90307	0.0033	27	1	298	0.0668	20	6.711	0.221
Bhutan	BTN	SEAR	1989	0.1518	0.0489	91755	0.0033	26	1	303	0.0623	19	6.271	0.207
Bhutan	BTN	SEAR	1990	0.1448	0.0457	92140	0.0033	25	1	304	0.0581	18	5.921	0.195
Bhutan	BTN	SEAR	1991	0.138	0.0426	91325	0.0033	24	1	301	0.0541	16	5.316	0.175
Bhutan	BTN	SEAR	1992	0.1315	0.0396	89490	0.0033	23	0.9926	293	0.0503	15	5.119	0.168
Bhutan	BTN	SEAR	1993	0.1252	0.0368	86964	0.0033	22	0.9738	279	0.0466	13	4.659	0.149
Bhutan	BTN	SEAR	1994	0.119	0.0342	84231	0.0033	21	0.955	265	0.0433	11	4.151	0.131
Bhutan	BTN	SEAR	1995	0.1133	0.0318	81665	0.0033	20	0.9366	252	0.0402	10	3.968	0.122
Bhutan	BTN	SEAR	1996	0.1077	0.0294	79345	0.0033	19	0.9182	240	0.0372	9	3.75	0.113
Bhutan	BTN	SEAR	1997	0.1024	0.0273	77223	0.0033	18	0.9	229	0.0345	8	3.493	0.104
Bhutan	BTN	SEAR	1998	0.0975	0.0254	75390	0.0033	17	0.8822	219	0.0321	7	3.196	0.093
Bhutan	BTN	SEAR	1999	0.0926	0.0235	73924	0.0033	16	0.8643	211	0.0296	6	2.844	0.081
Bhutan	BTN	SEAR	2000	0.0881	0.0218	72866	0.0033	15	0.8468	204	0.0275	6	2.941	0.082
Bhutan	BTN	SEAR	2001	0.0838	0.0202	72297	0.0033	14	0.8295	198	0.0254	5	2.525	0.069
Bhutan	BTN	SEAR	2002	0.0798	0.0188	72200	0.0033	13	0.8125	194	0.0237	5	2.577	0.069
Bhutan	BTN	SEAR	2003	0.076	0.0174	72390	0.0033	12	0.7957	190	0.0219	4	2.105	0.055
Bhutan	BTN	SEAR	2004	0.0724	0.0162	72604	0.0033	11	0.7791	187	0.0204	4	2.139	0.055
Bhutan	BTN	SEAR	2005	0.0689	0.015	72651	0.0033	10	0.7625	183	0.0189	3	1.639	0.041
Bhutan	BTN	SEAR	2006	0.0657	0.0139	72455	0.0033	9	0.7463	178	0.0175	3	1.685	0.041
Bhutan	BTN	SEAR	2007	0.0626	0.0129	72070	0.0033	8	0.7302	174	0.0162	3	1.724	0.042
Bhutan	BTN	SEAR	2008	0.0595	0.012	71588	0.0033	7	0.7139	169	0.0151	3	1.775	0.042
Bhutan	BTN	SEAR	2009	0.0568	0.0111	71160	0.0033	6	0.6983	164	0.0139	2	1.22	0.028
Bhutan	BTN	SEAR	2010	0.0541	0.0104	70891	0.0033	5	0.6826	160	0.0131	2	1.25	0.028
Bolivia	BOL	PAHO	1970	0.2207	0.0973	722691	0.01	45	1	7227	0.1263	913	12.63	1.263
Bolivia	BOL	PAHO	1971	0.2128	0.0925	742375	0.01	44	1	7424	0.1199	890	11.99	1.199
Bolivia	BOL	PAHO	1972	0.2053	0.088	763438	0.01	43	1	7634	0.1138	869	11.38	1.138
Bolivia	BOL	PAHO	1973	0.1977	0.0835	784496	0.01	42	1	7845	0.1078	846	10.78	1.078
Bolivia	BOL	PAHO	1974	0.1902	0.0791	803676	0.01	41	1	8037	0.102	820	10.2	1.02
Bolivia	BOL	PAHO	1975	0.1829	0.0748	819713	0.01	40	1	8197	0.0962	789	9.625	0.963
Bolivia	BOL	PAHO	1976	0.1762	0.0711	832035	0.01	39	1	8320	0.0913	760	9.135	0.913
Bolivia	BOL	PAHO	1977	0.1698	0.0676	841252	0.01	38	1	8413	0.0867	729	8.665	0.867
Bolivia	BOL	PAHO	1978	0.164	0.0643	848746	0.01	37	1	8487	0.0824	699	8.236	0.824
Bolivia	BOL	PAHO	1979	0.1584	0.0613	856522	0.01	36	1	8565	0.0785	672	7.846	0.785
Bolivia	BOL	PAHO	1980	0.153	0.0584	866069	0.01	35	1	8661	0.0747	647	7.47	0.747
Bolivia	BOL	PAHO	1981	0.1479	0.0557	877838	0.01	34	1	8778	0.0711	624	7.109	0.711
Bolivia	BOL	PAHO	1982	0.1429	0.0531	891490	0.01	33	1	8915	0.0677	604	6.775	0.678
Bolivia	BOL	PAHO	1983	0.1377	0.0504	906752	0.01	32	1	9068	0.0642	582	6.418	0.642
Bolivia	BOL	PAHO	1984	0.1327	0.0479	923073	0.01	31	1	9231	0.061	563	6.099	0.61
Bolivia	BOL	PAHO	1985	0.1277	0.0454	940054	0.01	30	1	9401	0.0577	542	5.765	0.577
Bolivia	BOL	PAHO	1986	0.1227	0.043	957430	0.01	29	1	9574	0.0546	523	5.463	0.546
Bolivia	BOL	PAHO	1987	0.1178	0.0406	975349	0.01	28	1	9753	0.0515	502	5.147	0.515
Bolivia	BOL	PAHO	1988	0.1131	0.0383	994253	0.01	27	1	9943	0.0486	483	4.858	0.486
Bolivia	BOL	PAHO	1989	0.1084	0.0362	1014778	0.01	26	0.9892	10038	0.0459	461	4.593	0.454
Bolivia	BOL	PAHO	1990	0.104	0.0341	1037205	0.01	25	0.9725	10087	0.0432	436	4.322	0.42
Bolivia	BOL	PAHO	1991	0.0997	0.0322	1061957	0.01	24	0.9558	10150	0.0407	413	4.069	0.389
Bolivia	BOL	PAHO	1992	0.0955	0.0303	1088416	0.01	23	0.939	10220	0.0383	391	3.826	0.359
Bolivia	BOL	PAHO	1993	0.0914	0.0285	1114583	0.01	22	0.9223	10280	0.036	370	3.599	0.332
Bolivia	BOL	PAHO	1994	0.0873	0.0268	1137763	0.01	21	0.9055	10302	0.0338	348	3.378	0.306
Bolivia	BOL	PAHO	1995	0.0832	0.025	1156114	0.01	20	0.8884	10271	0.0315	324	3.155	0.28
Bolivia	BOL	PAHO	1996	0.0788	0.0233	1168627	0.01	19	0.8707	10175	0.0294	299	2.939	0.256
Bolivia	BOL	PAHO	1997	0.0743	0.0214	1176044	0.01	18	0.8526	10027	0.027	271	2.703	0.23
Bolivia	BOL	PAHO	1998	0.0699	0.0197	1180417	0.01	17	0.8344	9849	0.0248	244	2.477	0.207
Bolivia	BOL	PAHO	1999	0.0657	0.0181	1184750	0.01	16	0.8163	9671	0.0228	220	2.275	0.186
Bolivia	BOL	PAHO	2000	0.0622	0.0168	1191155	0.01	15	0.7994	9522	0.0211	201	2.111	0.169
Bolivia	BOL	PAHO	2001	0.0592	0.0157	1200544	0.01	14	0.7833	9404	0.0197	185	1.967	0.154
Bolivia	BOL	PAHO	2002	0.0568	0.0148	1212098	0.01	13	0.7683	9313	0.0186	173	1.858	0.143
Bolivia	BOL	PAHO	2003	0.055	0.0141	1224124	0.01	12	0.7545	9236	0.0177	163	1.765	0.133
Bolivia	BOL	PAHO	2004	0.0537	0.0136	1234106	0.01	11	0.7417	9153	0.0171	157	1.715	0.127
Bolivia	BOL	PAHO	2005	0.0526	0.0131	1240343	0.01	10	0.7293	9046	0.0165	149	1.647	0.12
Bolivia	BOL	PAHO	2006	0.0516	0.0127	1242217	0.01	9	0.7172	8909	0.016	143	1.605	0.115
Bolivia	BOL	PAHO	2007	0.0505	0.0123	1240660	0.01	8	0.7047	8743	0.0154	135	1.544	0.109
Bolivia	BOL	PAHO	2008	0.0493	0.0119	1237396	0.01	7	0.692	8563	0.0149	128	1.495	0.103
Bolivia	BOL	PAHO	2009	0.048	0.0114	1234891	0.01	6	0.6791	8386	0.0143	120	1.431	0.097
Bolivia	BOL	PAHO	2010	0.0467	0.011	1234922	0.01	5	0.6661	8226	0.0138	114	1.386	0.092
Bosnia and Herzegovina	BIH	EURO	1970	0.0586	0.0043	387305	0.01	45	1	3873	0.0054	21	0.542	0.054
Bosnia and Herzegovina	BIH	EURO	1971	0.0557	0.0041	378986	0.01	44	1	3790	0.0051	19	0.501	0.05
Bosnia and Herzegovina	BIH	EURO	1972	0.0527	0.0039	374944	0.01	43	1	3749	0.0049	18	0.48	0.048
Bosnia and Herzegovina	BIH	EURO	1973	0.0495	0.0037	373419	0.01	42	1	3734	0.0046	17	0.455	0.046
Bosnia and Herzegovina	BIH	EURO	1974	0.0468	0.0036	371698	0.01	41	1	3717	0.0045	17	0.457	0.046
Bosnia and Herzegovina	BIH	EURO	1975	0.0445	0.0034	367900	0.01	40	1	3679	0.0043	16	0.435	0.043
Bosnia and Herzegovina	BIH	EURO	1976	0.042	0.0032	361310	0.01	39	0.9949	3595	0.004	14	0.389	0.039
Bosnia and Herzegovina	BIH	EURO	1977	0.0403	0.0031	352808	0.01	38	0.9807	3460	0.0039	13	0.376	0.037
Bosnia and Herzegovina	BIH	EURO	1978	0.0383	0.0029	344002	0.01	37	0.9657	3322	0.0036	12	0.361	0.035
Bosnia and Herzegovina	BIH	EURO	1979	0.0364	0.0028	337226	0.01	36	0.9508	3206	0.0035	11	0.343	0.033
Bosnia and Herzegovina	BIH	EURO	1980	0.0344	0.0027	334061	0.01	35	0.9355	3125	0.0034	11	0.352	0.033
Bosnia and Herzegovina	BIH	EURO	1981	0.0328	0.0026	334800	0.01	34	0.9211	3084	0.0033	10	0.324	0.03
Bosnia and Herzegovina	BIH	EURO	1982	0.0313	0.0025	338530	0.01	33	0.9069	3070	0.0031	10	0.326	0.03
Bosnia and Herzegovina	BIH	EURO	1983	0.0294	0.0023	344116	0.01	32	0.8915	3068	0.0029	9	0.293	0.026
Bosnia and Herzegovina	BIH	EURO	1984	0.0278	0.0022	349901	0.01	31	0.8767	3068	0.0028	9	0.293	0.026
Bosnia and Herzegovina	BIH	EURO	1985	0.0259	0.0021	354500	0.01	30	0.8609	3052	0.0026	8	0.262	0.023
Bosnia and Herzegovina	BIH	EURO	1986	0.0227	0.0018	358264	0.01	29	0.8407	3012	0.0023	7	0.232	0.02
Bosnia and Herzegovina	BIH	EURO	1987	0.0214	0.0018	361130	0.01	28	0.8263	2984	0.0023	7	0.235	0.019
Bosnia and Herzegovina	BIH	EURO	1988	0.0203	0.0017	360866	0.01	27	0.8125	2932	0.0021	6	0.205	0.017
Bosnia and Herzegovina	BIH	EURO	1989	0.0193	0.0016	354643	0.01	26	0.7989	2833	0.002	6	0.212	0.017
Bosnia and Herzegovina	BIH	EURO	1990	0.0177	0.0015	340799	0.01	25	0.783	2668	0.0019	5	0.187	0.015
Bosnia and Herzegovina	BIH	EURO	1991	0.0176	0.0015	317776	0.01	24	0.7727	2455	0.0019	5	0.204	0.016
Bosnia and Herzegovina	BIH	EURO	1992	0.017	0.0015	287051	0.01	23	0.7604	2183	0.0019	4	0.183	0.014
Bosnia and Herzegovina	BIH	EURO	1993	0.0163	0.0014	253731	0.01	22	0.7477	1897	0.0018	3	0.158	0.012
Bosnia and Herzegovina	BIH	EURO	1994	0.0156	0.0014	224889	0.01	21	0.7349	1653	0.0018	3	0.181	0.013
Bosnia and Herzegovina	BIH	EURO	1995	0.015	0.0013	205459	0.01	20	0.7225	1484	0.0016	2	0.135	0.01
Bosnia and Herzegovina	BIH	EURO	1996	0.0143	0.0013	197575	0.01	19	0.7096	1402	0.0016	2	0.143	0.01
Bosnia and Herzegovina	BIH	EURO	1997	0.0135	0.0012	199384	0.01	18	0.6962	1388	0.0015	2	0.144	0.01
Bosnia and Herzegovina	BIH	EURO	1998	0.0126	0.0011	206947	0.01	17	0.6822	1412	0.0014	2	0.142	0.01
Bosnia and Herzegovina	BIH	EURO	1999	0.011	0.001	214355	0.01	16	0.6649	1425	0.0013	2	0.14	0.009
Bosnia and Herzegovina	BIH	EURO	2000	0.0104	0.001	217348	0.01	15	0.652	1417	0.0013	2	0.141	0.009
Bosnia and Herzegovina	BIH	EURO	2001	0.0096	0.0009	214709	0.01	14	0.638	1370	0.0011	2	0.146	0.009
Bosnia and Herzegovina	BIH	EURO	2002	0.0096	0.0009	207889	0.01	13	0.628	1306	0.0011	1	0.077	0.005
Bosnia and Herzegovina	BIH	EURO	2003	0.009	0.0008	198483	0.01	12	0.6149	1220	0.001	1	0.082	0.005
Bosnia and Herzegovina	BIH	EURO	2004	0.0088	0.0008	189088	0.01	11	0.6038	1142	0.001	1	0.088	0.005
Bosnia and Herzegovina	BIH	EURO	2005	0.0088	0.0008	181589	0.01	10	0.5938	1078	0.001	1	0.093	0.006
Bosnia and Herzegovina	BIH	EURO	2006	0.0092	0.0009	176312	0.01	9	0.5859	1033	0.0011	1	0.097	0.006
Bosnia and Herzegovina	BIH	EURO	2007	0.0089	0.0008	172524	0.01	8	0.5743	991	0.001	1	0.101	0.006
Bosnia and Herzegovina	BIH	EURO	2008	0.0086	0.0008	169812	0.01	7	0.5627	956	0.001	1	0.105	0.006
Bosnia and Herzegovina	BIH	EURO	2009	0.0082	0.0008	167463	0.01	6	0.5506	922	0.001	1	0.108	0.006
Bosnia and Herzegovina	BIH	EURO	2010	0.0079	0.0008	164958	0.01	5	0.5389	889	0.001	1	0.112	0.006
Botswana	BWA	AFRO	1970	0.0984	0.0345	130333	0.0033	45	1	430	0.0437	19	4.419	0.146
Botswana	BWA	AFRO	1971	0.0944	0.0327	134462	0.0033	44	1	444	0.0414	18	4.054	0.134
Botswana	BWA	AFRO	1972	0.0909	0.0311	138795	0.0033	43	1	458	0.0393	18	3.93	0.13
Botswana	BWA	AFRO	1973	0.0875	0.0296	143438	0.0033	42	1	473	0.0374	18	3.805	0.125
Botswana	BWA	AFRO	1974	0.0841	0.028	148530	0.0033	41	1	490	0.0354	17	3.469	0.114
Botswana	BWA	AFRO	1975	0.0806	0.0265	154151	0.0033	40	1	509	0.0335	17	3.34	0.11
Botswana	BWA	AFRO	1976	0.0769	0.0249	160309	0.0033	39	1	529	0.0314	17	3.214	0.106
Botswana	BWA	AFRO	1977	0.073	0.0233	166904	0.0033	38	1	551	0.0294	16	2.904	0.096
Botswana	BWA	AFRO	1978	0.0691	0.0217	173763	0.0033	37	1	573	0.0273	16	2.792	0.092
Botswana	BWA	AFRO	1979	0.0654	0.0201	180653	0.0033	36	1	596	0.0253	15	2.517	0.083
Botswana	BWA	AFRO	1980	0.0621	0.0188	187372	0.0033	35	0.9992	618	0.0237	15	2.427	0.08
Botswana	BWA	AFRO	1981	0.0593	0.0177	193878	0.0033	34	0.9835	629	0.0223	14	2.226	0.072
Botswana	BWA	AFRO	1982	0.0572	0.0169	200127	0.0033	33	0.9692	640	0.0213	14	2.188	0.07
Botswana	BWA	AFRO	1983	0.0556	0.0162	205920	0.0033	32	0.9558	650	0.0204	13	2	0.063
Botswana	BWA	AFRO	1984	0.0544	0.0158	211026	0.0033	31	0.9432	657	0.0199	13	1.979	0.062
Botswana	BWA	AFRO	1985	0.0538	0.0155	215291	0.0033	30	0.9319	662	0.0195	13	1.964	0.06
Botswana	BWA	AFRO	1986	0.0534	0.0154	218620	0.0033	29	0.9211	665	0.0194	13	1.955	0.059
Botswana	BWA	AFRO	1987	0.0534	0.0153	221057	0.0033	28	0.9111	665	0.0192	13	1.955	0.059
Botswana	BWA	AFRO	1988	0.0535	0.0154	222757	0.0033	27	0.9013	663	0.0194	13	1.961	0.058
Botswana	BWA	AFRO	1989	0.0537	0.0155	223951	0.0033	26	0.8917	659	0.0195	13	1.973	0.058
Botswana	BWA	AFRO	1990	0.0542	0.0156	224821	0.0033	25	0.8828	655	0.0196	13	1.985	0.058
Botswana	BWA	AFRO	1991	0.0547	0.0158	225410	0.0033	24	0.8739	650	0.0199	13	2	0.058
Botswana	BWA	AFRO	1992	0.0553	0.0161	225702	0.0033	23	0.8652	644	0.0202	13	2.019	0.058
Botswana	BWA	AFRO	1993	0.056	0.0164	225757	0.0033	22	0.8566	638	0.0206	13	2.038	0.058
Botswana	BWA	AFRO	1994	0.0567	0.0167	225628	0.0033	21	0.8481	631	0.021	13	2.06	0.058
Botswana	BWA	AFRO	1995	0.0575	0.0171	225361	0.0033	20	0.8398	625	0.0215	13	2.08	0.058
Botswana	BWA	AFRO	1996	0.0581	0.0173	225052	0.0033	19	0.831	617	0.0218	13	2.107	0.058
Botswana	BWA	AFRO	1997	0.0586	0.0175	224725	0.0033	18	0.8221	610	0.022	13	2.131	0.058
Botswana	BWA	AFRO	1998	0.0589	0.0176	224274	0.0033	17	0.8127	601	0.0221	13	2.163	0.058
Botswana	BWA	AFRO	1999	0.0591	0.0176	223531	0.0033	16	0.8031	592	0.0221	13	2.196	0.058
Botswana	BWA	AFRO	2000	0.059	0.0176	222411	0.0033	15	0.7929	582	0.0221	13	2.234	0.058
Botswana	BWA	AFRO	2001	0.0586	0.0174	220816	0.0033	14	0.7821	570	0.0219	12	2.105	0.054
Botswana	BWA	AFRO	2002	0.0582	0.0173	218876	0.0033	13	0.7712	557	0.0218	12	2.154	0.055
Botswana	BWA	AFRO	2003	0.0575	0.0171	217003	0.0033	12	0.7598	544	0.0215	12	2.206	0.055
Botswana	BWA	AFRO	2004	0.0568	0.0168	215757	0.0033	11	0.7483	533	0.0211	11	2.064	0.051
Botswana	BWA	AFRO	2005	0.056	0.0165	215513	0.0033	10	0.7366	524	0.0208	11	2.099	0.051
Botswana	BWA	AFRO	2006	0.0546	0.016	216445	0.0033	9	0.7237	517	0.0201	10	1.934	0.046
Botswana	BWA	AFRO	2007	0.0535	0.0156	218366	0.0033	8	0.7113	513	0.0196	10	1.949	0.046
Botswana	BWA	AFRO	2008	0.0518	0.015	220842	0.0033	7	0.6976	508	0.0189	10	1.969	0.045
Botswana	BWA	AFRO	2009	0.0504	0.0144	223248	0.0033	6	0.6845	504	0.0181	9	1.786	0.04
Botswana	BWA	AFRO	2010	0.0491	0.0139	225120	0.0033	5	0.6716	499	0.0175	9	1.804	0.04
Brazil	BRA	PAHO	1970	0.1208	0.0261	14766037	0.01	45	1	147660	0.0329	4858	3.29	0.329
Brazil	BRA	PAHO	1971	0.1176	0.0251	14828645	0.01	44	1	148286	0.0317	4701	3.17	0.317
Brazil	BRA	PAHO	1972	0.1143	0.0241	14920086	0.01	43	1	149201	0.0304	4536	3.04	0.304
Brazil	BRA	PAHO	1973	0.1109	0.023	15047604	0.01	42	1	150476	0.029	4364	2.9	0.29
Brazil	BRA	PAHO	1974	0.1074	0.0219	15216296	0.01	41	1	152163	0.0276	4200	2.76	0.276
Brazil	BRA	PAHO	1975	0.1037	0.0208	15428485	0.01	40	1	154285	0.0262	4042	2.62	0.262
Brazil	BRA	PAHO	1976	0.0998	0.0197	15684710	0.01	39	1	156847	0.0248	3890	2.48	0.248
Brazil	BRA	PAHO	1977	0.0958	0.0185	15981607	0.01	38	1	159816	0.0233	3724	2.33	0.233
Brazil	BRA	PAHO	1978	0.0918	0.0174	16311088	0.01	37	1	163111	0.0219	3572	2.19	0.219
Brazil	BRA	PAHO	1979	0.0877	0.0162	16661634	0.01	36	1	166616	0.0204	3399	2.04	0.204
Brazil	BRA	PAHO	1980	0.0836	0.0152	17020854	0.01	35	1	170209	0.0191	3251	1.91	0.191
Brazil	BRA	PAHO	1981	0.0797	0.0141	17391625	0.01	34	1	173916	0.0177	3078	1.77	0.177
Brazil	BRA	PAHO	1982	0.076	0.0131	17764883	0.01	33	1	177649	0.0165	2931	1.65	0.165
Brazil	BRA	PAHO	1983	0.0726	0.0122	18102122	0.01	32	0.9894	179102	0.0153	2740	1.53	0.151
Brazil	BRA	PAHO	1984	0.0692	0.0114	18353971	0.01	31	0.9731	178602	0.0143	2554	1.43	0.139
Brazil	BRA	PAHO	1985	0.0661	0.0106	18487037	0.01	30	0.9571	176939	0.0133	2353	1.33	0.127
Brazil	BRA	PAHO	1986	0.0631	0.0099	18488483	0.01	29	0.9412	174014	0.0124	2158	1.24	0.117
Brazil	BRA	PAHO	1987	0.0601	0.0093	18373411	0.01	28	0.9252	169991	0.0117	1989	1.17	0.108
Brazil	BRA	PAHO	1988	0.0573	0.0086	18172169	0.01	27	0.9094	165258	0.0108	1785	1.08	0.098
Brazil	BRA	PAHO	1989	0.0547	0.008	17929898	0.01	26	0.8939	160275	0.01	1603	1	0.089
Brazil	BRA	PAHO	1990	0.052	0.0075	17683176	0.01	25	0.878	155258	0.0094	1459	0.94	0.083
Brazil	BRA	PAHO	1991	0.0495	0.0069	17434762	0.01	24	0.8625	150375	0.0086	1293	0.86	0.074
Brazil	BRA	PAHO	1992	0.047	0.0064	17184995	0.01	23	0.8468	145523	0.008	1164	0.8	0.068
Brazil	BRA	PAHO	1993	0.0446	0.0059	16964902	0.01	22	0.8312	141012	0.0074	1043	0.74	0.061
Brazil	BRA	PAHO	1994	0.0422	0.0055	16811371	0.01	21	0.8154	137080	0.0069	946	0.69	0.056
Brazil	BRA	PAHO	1995	0.0399	0.005	16748081	0.01	20	0.7997	133934	0.0063	844	0.63	0.05
Brazil	BRA	PAHO	1996	0.0378	0.0046	16788211	0.01	19	0.7844	131687	0.0058	764	0.58	0.046
Brazil	BRA	PAHO	1997	0.0358	0.0043	16918590	0.01	18	0.7692	130138	0.0054	703	0.54	0.042
Brazil	BRA	PAHO	1998	0.034	0.0039	17102530	0.01	17	0.7544	129021	0.0049	632	0.49	0.037
Brazil	BRA	PAHO	1999	0.0323	0.0037	17287212	0.01	16	0.7397	127874	0.0046	588	0.46	0.034
Brazil	BRA	PAHO	2000	0.0308	0.0034	17431338	0.01	15	0.7255	126464	0.0043	544	0.43	0.031
Brazil	BRA	PAHO	2001	0.0294	0.0031	17531770	0.01	14	0.7115	124739	0.0039	486	0.39	0.028
Brazil	BRA	PAHO	2002	0.0281	0.0029	17592139	0.01	13	0.6976	122723	0.0036	442	0.36	0.025
Brazil	BRA	PAHO	2003	0.0269	0.0028	17587031	0.01	12	0.684	120295	0.0035	421	0.35	0.024
Brazil	BRA	PAHO	2004	0.0257	0.0026	17487518	0.01	11	0.6703	117219	0.0033	387	0.33	0.022
Brazil	BRA	PAHO	2005	0.0247	0.0024	17277726	0.01	10	0.6572	113549	0.003	341	0.3	0.02
Brazil	BRA	PAHO	2006	0.0236	0.0023	16939251	0.01	9	0.6436	109021	0.0029	316	0.29	0.019
Brazil	BRA	PAHO	2007	0.0226	0.0021	16488440	0.01	8	0.6303	103927	0.0026	270	0.26	0.016
Brazil	BRA	PAHO	2008	0.0217	0.002	15987632	0.01	7	0.6173	98692	0.0025	247	0.25	0.015
Brazil	BRA	PAHO	2009	0.0207	0.0018	15523079	0.01	6	0.6039	93744	0.0023	216	0.23	0.014
Brazil	BRA	PAHO	2010	0.0199	0.0017	15156449	0.01	5	0.5911	89590	0.0021	188	0.21	0.012
Brunei Darussalam	BRN	WPRO	1970	0.0534	0.0054	24285	0.0033	45	1	80	0.0068	1	1.25	0.041
Brunei Darussalam	BRN	WPRO	1971	0.0498	0.0051	25084	0.0033	44	1	83	0.0064	1	1.205	0.04
Brunei Darussalam	BRN	WPRO	1972	0.0458	0.0047	25899	0.0033	43	1	85	0.0059	1	1.176	0.039
Brunei Darussalam	BRN	WPRO	1973	0.0417	0.0043	26572	0.0033	42	1	88	0.0054	0	0	0
Brunei Darussalam	BRN	WPRO	1974	0.0376	0.004	27128	0.0033	41	1	90	0.005	0	0	0
Brunei Darussalam	BRN	WPRO	1975	0.0339	0.0036	27504	0.0033	40	0.9841	89	0.0045	0	0	0
Brunei Darussalam	BRN	WPRO	1976	0.0305	0.0033	28041	0.0033	39	0.9646	89	0.0041	0	0	0
Brunei Darussalam	BRN	WPRO	1977	0.0276	0.003	28388	0.0033	38	0.9461	89	0.0038	0	0	0
Brunei Darussalam	BRN	WPRO	1978	0.0251	0.0028	28972	0.0033	37	0.9284	89	0.0035	0	0	0
Brunei Darussalam	BRN	WPRO	1979	0.0231	0.0026	29490	0.0033	36	0.912	89	0.0033	0	0	0
Brunei Darussalam	BRN	WPRO	1980	0.0214	0.0024	30161	0.0033	35	0.8963	89	0.003	0	0	0
Brunei Darussalam	BRN	WPRO	1981	0.0197	0.0022	30952	0.0033	34	0.8804	90	0.0028	0	0	0
Brunei Darussalam	BRN	WPRO	1982	0.0184	0.0021	31479	0.0033	33	0.8656	90	0.0026	0	0	0
Brunei Darussalam	BRN	WPRO	1983	0.0171	0.002	32089	0.0033	32	0.8508	90	0.0025	0	0	0
Brunei Darussalam	BRN	WPRO	1984	0.0161	0.0019	32193	0.0033	31	0.8369	89	0.0024	0	0	0
Brunei Darussalam	BRN	WPRO	1985	0.0151	0.0018	32646	0.0033	30	0.8229	89	0.0023	0	0	0
Brunei Darussalam	BRN	WPRO	1986	0.0141	0.0017	33164	0.0033	29	0.8087	89	0.0021	0	0	0
Brunei Darussalam	BRN	WPRO	1987	0.0133	0.0016	33258	0.0033	28	0.7953	87	0.002	0	0	0
Brunei Darussalam	BRN	WPRO	1988	0.0125	0.0015	34170	0.0033	27	0.7818	88	0.0019	0	0	0
Brunei Darussalam	BRN	WPRO	1989	0.0119	0.0014	35040	0.0033	26	0.7691	89	0.0018	0	0	0
Brunei Darussalam	BRN	WPRO	1990	0.0115	0.0014	35816	0.0033	25	0.7572	89	0.0018	0	0	0
Brunei Darussalam	BRN	WPRO	1991	0.0111	0.0013	37101	0.0033	24	0.7454	91	0.0016	0	0	0
Brunei Darussalam	BRN	WPRO	1992	0.0107	0.0013	38012	0.0033	23	0.7334	92	0.0016	0	0	0
Brunei Darussalam	BRN	WPRO	1993	0.0104	0.0013	39104	0.0033	22	0.722	93	0.0016	0	0	0
Brunei Darussalam	BRN	WPRO	1994	0.0101	0.0012	39764	0.0033	21	0.7105	93	0.0015	0	0	0
Brunei Darussalam	BRN	WPRO	1995	0.0098	0.0012	39952	0.0033	20	0.699	92	0.0015	0	0	0
Brunei Darussalam	BRN	WPRO	1996	0.0096	0.0012	40258	0.0033	19	0.688	91	0.0015	0	0	0
Brunei Darussalam	BRN	WPRO	1997	0.0094	0.0012	40043	0.0033	18	0.677	89	0.0015	0	0	0
Brunei Darussalam	BRN	WPRO	1998	0.0093	0.0012	39933	0.0033	17	0.6664	88	0.0015	0	0	0
Brunei Darussalam	BRN	WPRO	1999	0.0093	0.0011	39393	0.0033	16	0.6564	85	0.0014	0	0	0
Brunei Darussalam	BRN	WPRO	2000	0.0092	0.0011	39274	0.0033	15	0.6459	84	0.0014	0	0	0
Brunei Darussalam	BRN	WPRO	2001	0.0092	0.0011	38729	0.0033	14	0.6359	81	0.0014	0	0	0
Brunei Darussalam	BRN	WPRO	2002	0.0092	0.0011	38729	0.0033	13	0.6259	80	0.0014	0	0	0
Brunei Darussalam	BRN	WPRO	2003	0.0091	0.0011	38601	0.0033	12	0.6154	78	0.0014	0	0	0
Brunei Darussalam	BRN	WPRO	2004	0.009	0.0011	38471	0.0033	11	0.6049	77	0.0014	0	0	0
Brunei Darussalam	BRN	WPRO	2005	0.0089	0.0011	38338	0.0033	10	0.5943	75	0.0014	0	0	0
Brunei Darussalam	BRN	WPRO	2006	0.0087	0.0011	38640	0.0033	9	0.5833	74	0.0014	0	0	0
Brunei Darussalam	BRN	WPRO	2007	0.0084	0.0011	39417	0.0033	8	0.5717	74	0.0014	0	0	0
Brunei Darussalam	BRN	WPRO	2008	0.0081	0.001	39634	0.0033	7	0.56	73	0.0013	0	0	0
Brunei Darussalam	BRN	WPRO	2009	0.0078	0.001	39224	0.0033	6	0.5483	71	0.0013	0	0	0
Brunei Darussalam	BRN	WPRO	2010	0.0075	0.0009	39451	0.0033	5	0.5366	70	0.0011	0	0	0
Bulgaria	BGR	EURO	1970	0.0322	0.0028	646263	0.01	45	1	6463	0.0035	23	0.356	0.036
Bulgaria	BGR	EURO	1971	0.0314	0.0028	650442	0.01	44	1	6504	0.0035	23	0.354	0.035
Bulgaria	BGR	EURO	1972	0.0306	0.0027	655494	0.01	43	1	6555	0.0034	22	0.336	0.034
Bulgaria	BGR	EURO	1973	0.0297	0.0027	661088	0.01	42	0.9923	6560	0.0034	22	0.335	0.033
Bulgaria	BGR	EURO	1974	0.029	0.0026	666792	0.01	41	0.9803	6537	0.0033	22	0.337	0.033
Bulgaria	BGR	EURO	1975	0.0282	0.0026	672156	0.01	40	0.9679	6506	0.0033	21	0.323	0.031
Bulgaria	BGR	EURO	1976	0.0273	0.0025	677440	0.01	39	0.9552	6471	0.0031	20	0.309	0.03
Bulgaria	BGR	EURO	1977	0.0263	0.0025	682346	0.01	38	0.9422	6429	0.0031	20	0.311	0.029
Bulgaria	BGR	EURO	1978	0.0254	0.0024	685225	0.01	37	0.9294	6368	0.003	19	0.298	0.028
Bulgaria	BGR	EURO	1979	0.0246	0.0023	683944	0.01	36	0.9168	6270	0.0029	18	0.287	0.026
Bulgaria	BGR	EURO	1980	0.0239	0.0023	677170	0.01	35	0.9046	6126	0.0029	18	0.294	0.027
Bulgaria	BGR	EURO	1981	0.0232	0.0022	663721	0.01	34	0.8923	5922	0.0028	17	0.287	0.026
Bulgaria	BGR	EURO	1982	0.0224	0.0022	644463	0.01	33	0.8797	5669	0.0028	16	0.282	0.025
Bulgaria	BGR	EURO	1983	0.0217	0.0021	622603	0.01	32	0.8673	5400	0.0026	14	0.259	0.022
Bulgaria	BGR	EURO	1984	0.0211	0.0021	602635	0.01	31	0.8553	5154	0.0026	13	0.252	0.022
Bulgaria	BGR	EURO	1985	0.0203	0.002	587617	0.01	30	0.8425	4951	0.0025	12	0.242	0.02
Bulgaria	BGR	EURO	1986	0.0197	0.002	579167	0.01	29	0.8304	4809	0.0025	12	0.25	0.021
Bulgaria	BGR	EURO	1987	0.0192	0.0019	575896	0.01	28	0.8186	4714	0.0024	11	0.233	0.019
Bulgaria	BGR	EURO	1988	0.0187	0.0019	574224	0.01	27	0.8067	4632	0.0024	11	0.237	0.019
Bulgaria	BGR	EURO	1989	0.0184	0.0019	568966	0.01	26	0.7956	4527	0.0024	11	0.243	0.019
Bulgaria	BGR	EURO	1990	0.0183	0.0019	556551	0.01	25	0.7853	4371	0.0024	10	0.229	0.018
Bulgaria	BGR	EURO	1991	0.0184	0.0019	535853	0.01	24	0.7756	4156	0.0024	10	0.241	0.019
Bulgaria	BGR	EURO	1992	0.0186	0.0019	508579	0.01	23	0.7664	3898	0.0024	9	0.231	0.018
Bulgaria	BGR	EURO	1993	0.0189	0.0019	477455	0.01	22	0.7575	3617	0.0024	9	0.249	0.019
Bulgaria	BGR	EURO	1994	0.0193	0.0019	446508	0.01	21	0.7489	3344	0.0024	8	0.239	0.018
Bulgaria	BGR	EURO	1995	0.0195	0.002	418777	0.01	20	0.7396	3097	0.0025	8	0.258	0.019
Bulgaria	BGR	EURO	1996	0.0196	0.002	395014	0.01	19	0.73	2884	0.0025	7	0.243	0.018
Bulgaria	BGR	EURO	1997	0.0194	0.0019	374675	0.01	18	0.7193	2695	0.0024	6	0.223	0.016
Bulgaria	BGR	EURO	1998	0.019	0.0019	357939	0.01	17	0.7078	2533	0.0024	6	0.237	0.017
Bulgaria	BGR	EURO	1999	0.0183	0.0019	344675	0.01	16	0.6953	2397	0.0024	6	0.25	0.017
Bulgaria	BGR	EURO	2000	0.0174	0.0018	334739	0.01	15	0.6819	2283	0.0023	5	0.219	0.015
Bulgaria	BGR	EURO	2001	0.0165	0.0017	328231	0.01	14	0.6685	2194	0.0021	5	0.228	0.015
Bulgaria	BGR	EURO	2002	0.0155	0.0016	325218	0.01	13	0.6545	2129	0.002	4	0.188	0.012
Bulgaria	BGR	EURO	2003	0.0145	0.0016	325391	0.01	12	0.6404	2084	0.002	4	0.192	0.012
Bulgaria	BGR	EURO	2004	0.0137	0.0015	328291	0.01	11	0.627	2058	0.0019	4	0.194	0.012
Bulgaria	BGR	EURO	2005	0.0129	0.0015	333415	0.01	10	0.6136	2046	0.0019	4	0.196	0.012
Bulgaria	BGR	EURO	2006	0.0123	0.0014	340759	0.01	9	0.6009	2048	0.0018	4	0.195	0.012
Bulgaria	BGR	EURO	2007	0.0118	0.0014	349911	0.01	8	0.5886	2060	0.0018	4	0.194	0.011
Bulgaria	BGR	EURO	2008	0.0113	0.0013	359462	0.01	7	0.5763	2072	0.0016	3	0.145	0.008
Bulgaria	BGR	EURO	2009	0.011	0.0013	367619	0.01	6	0.5649	2077	0.0016	3	0.144	0.008
Bulgaria	BGR	EURO	2010	0.0107	0.0013	373095	0.01	5	0.5534	2065	0.0016	3	0.145	0.008
Burkina Faso	BFA	AFRO	1970	0.3195	0.1962	1031035	0.0033	45	1	3402	0.2657	904	26.57	0.877
Burkina Faso	BFA	AFRO	1971	0.3138	0.1919	1056734	0.0033	44	1	3487	0.2594	905	25.95	0.856
Burkina Faso	BFA	AFRO	1972	0.3075	0.1873	1081937	0.0033	43	1	3570	0.2526	902	25.27	0.834
Burkina Faso	BFA	AFRO	1973	0.3008	0.1822	1107860	0.0033	42	1	3656	0.2452	896	24.51	0.809
Burkina Faso	BFA	AFRO	1974	0.2934	0.1767	1136191	0.0033	41	1	3749	0.2372	889	23.71	0.782
Burkina Faso	BFA	AFRO	1975	0.2859	0.1712	1168069	0.0033	40	1	3855	0.2293	884	22.93	0.757
Burkina Faso	BFA	AFRO	1976	0.2784	0.1657	1204002	0.0033	39	1	3973	0.2214	880	22.15	0.731
Burkina Faso	BFA	AFRO	1977	0.271	0.1603	1243409	0.0033	38	1	4103	0.2137	877	21.37	0.705
Burkina Faso	BFA	AFRO	1978	0.2636	0.1551	1285000	0.0033	37	1	4241	0.2063	875	20.63	0.681
Burkina Faso	BFA	AFRO	1979	0.2566	0.1501	1326910	0.0033	36	1	4379	0.1992	872	19.91	0.657
Burkina Faso	BFA	AFRO	1980	0.2502	0.1456	1367786	0.0033	35	1	4514	0.1929	871	19.3	0.637
Burkina Faso	BFA	AFRO	1981	0.2439	0.1411	1407242	0.0033	34	1	4644	0.1866	867	18.67	0.616
Burkina Faso	BFA	AFRO	1982	0.2378	0.137	1445671	0.0033	33	1	4771	0.1808	863	18.09	0.597
Burkina Faso	BFA	AFRO	1983	0.2318	0.1328	1483460	0.0033	32	1	4895	0.175	857	17.51	0.578
Burkina Faso	BFA	AFRO	1984	0.2261	0.129	1521282	0.0033	31	1	5020	0.1697	852	16.97	0.56
Burkina Faso	BFA	AFRO	1985	0.2207	0.1253	1559666	0.0033	30	1	5147	0.1646	847	16.46	0.543
Burkina Faso	BFA	AFRO	1986	0.2161	0.1222	1598671	0.0033	29	1	5276	0.1603	846	16.03	0.529
Burkina Faso	BFA	AFRO	1987	0.2119	0.1195	1638204	0.0033	28	1	5406	0.1566	847	15.67	0.517
Burkina Faso	BFA	AFRO	1988	0.2087	0.1173	1678482	0.0033	27	1	5539	0.1536	851	15.36	0.507
Burkina Faso	BFA	AFRO	1989	0.2063	0.1156	1719747	0.0033	26	1	5675	0.1512	858	15.12	0.499
Burkina Faso	BFA	AFRO	1990	0.2047	0.1145	1762197	0.0033	25	1	5815	0.1497	871	14.98	0.494
Burkina Faso	BFA	AFRO	1991	0.2037	0.1138	1806000	0.0033	24	1	5960	0.1488	887	14.88	0.491
Burkina Faso	BFA	AFRO	1992	0.2028	0.1132	1851220	0.0033	23	1	6109	0.1479	904	14.8	0.488
Burkina Faso	BFA	AFRO	1993	0.2016	0.1124	1897830	0.0033	22	1	6263	0.1468	919	14.67	0.484
Burkina Faso	BFA	AFRO	1994	0.1997	0.1111	1945736	0.0033	21	1	6421	0.1451	932	14.51	0.479
Burkina Faso	BFA	AFRO	1995	0.197	0.1093	1994903	0.0033	20	1	6583	0.1426	939	14.26	0.471
Burkina Faso	BFA	AFRO	1996	0.1932	0.107	2045347	0.0033	19	1	6750	0.1395	942	13.96	0.461
Burkina Faso	BFA	AFRO	1997	0.1889	0.1041	2097209	0.0033	18	1	6921	0.1355	938	13.55	0.447
Burkina Faso	BFA	AFRO	1998	0.1839	0.1008	2150726	0.0033	17	0.9988	7089	0.1311	929	13.1	0.432
Burkina Faso	BFA	AFRO	1999	0.178	0.0971	2206201	0.0033	16	0.9819	7149	0.1261	901	12.6	0.408
Burkina Faso	BFA	AFRO	2000	0.1724	0.0935	2263855	0.0033	15	0.9652	7211	0.1212	874	12.12	0.386
Burkina Faso	BFA	AFRO	2001	0.1669	0.09	2323785	0.0033	14	0.9485	7274	0.1165	847	11.64	0.364
Burkina Faso	BFA	AFRO	2002	0.1617	0.0867	2385959	0.0033	13	0.9321	7339	0.1121	823	11.21	0.345
Burkina Faso	BFA	AFRO	2003	0.1568	0.0837	2450304	0.0033	12	0.916	7407	0.1081	801	10.81	0.327
Burkina Faso	BFA	AFRO	2004	0.1523	0.0808	2516693	0.0033	11	0.9003	7477	0.1042	779	10.42	0.31
Burkina Faso	BFA	AFRO	2005	0.1485	0.0785	2585021	0.0033	10	0.8854	7553	0.1012	764	10.12	0.296
Burkina Faso	BFA	AFRO	2006	0.1448	0.0763	2655200	0.0033	9	0.8705	7627	0.0982	749	9.82	0.282
Burkina Faso	BFA	AFRO	2007	0.1418	0.0744	2727226	0.0033	8	0.8566	7709	0.0957	738	9.573	0.271
Burkina Faso	BFA	AFRO	2008	0.139	0.0726	2801169	0.0033	7	0.8428	7791	0.0933	727	9.331	0.26
Burkina Faso	BFA	AFRO	2009	0.1363	0.071	2877135	0.0033	6	0.8292	7873	0.0912	718	9.12	0.25
Burkina Faso	BFA	AFRO	2010	0.1337	0.0694	2955148	0.0033	5	0.8157	7955	0.0891	709	8.913	0.24
Burundi	BDI	AFRO	1970	0.2298	0.1428	612000	0.0033	45	1	2020	0.1889	382	18.91	0.624
Burundi	BDI	AFRO	1971	0.2273	0.1409	618793	0.0033	44	1	2042	0.1863	380	18.61	0.614
Burundi	BDI	AFRO	1972	0.2248	0.1389	624420	0.0033	43	1	2061	0.1835	378	18.34	0.605
Burundi	BDI	AFRO	1973	0.2218	0.1367	629917	0.0033	42	1	2079	0.1804	375	18.04	0.595
Burundi	BDI	AFRO	1974	0.2188	0.1344	636716	0.0033	41	1	2101	0.1772	372	17.71	0.584
Burundi	BDI	AFRO	1975	0.2151	0.1315	645900	0.0033	40	1	2131	0.1732	369	17.32	0.571
Burundi	BDI	AFRO	1976	0.2109	0.1282	657766	0.0033	39	1	2171	0.1686	366	16.86	0.556
Burundi	BDI	AFRO	1977	0.2063	0.1247	672154	0.0033	38	1	2218	0.1637	363	16.37	0.54
Burundi	BDI	AFRO	1978	0.2017	0.1209	689126	0.0033	37	1	2274	0.1585	360	15.83	0.522
Burundi	BDI	AFRO	1979	0.1968	0.1171	708608	0.0033	36	1	2338	0.1533	358	15.31	0.505
Burundi	BDI	AFRO	1980	0.1921	0.1134	730500	0.0033	35	1	2411	0.1482	357	14.81	0.489
Burundi	BDI	AFRO	1981	0.1875	0.1098	754593	0.0033	34	1	2490	0.1433	357	14.34	0.473
Burundi	BDI	AFRO	1982	0.1833	0.1066	780756	0.0033	33	1	2576	0.1389	358	13.9	0.459
Burundi	BDI	AFRO	1983	0.18	0.104	808985	0.0033	32	1	2670	0.1354	362	13.56	0.447
Burundi	BDI	AFRO	1984	0.1781	0.1025	839294	0.0033	31	1	2770	0.1334	370	13.36	0.441
Burundi	BDI	AFRO	1985	0.1771	0.1018	871466	0.0033	30	1	2876	0.1324	381	13.25	0.437
Burundi	BDI	AFRO	1986	0.1769	0.102	905514	0.0033	29	1	2988	0.1327	397	13.29	0.438
Burundi	BDI	AFRO	1987	0.177	0.1023	940723	0.0033	28	1	3104	0.1331	413	13.31	0.439
Burundi	BDI	AFRO	1988	0.1768	0.1023	975247	0.0033	27	1	3218	0.1331	428	13.3	0.439
Burundi	BDI	AFRO	1989	0.1765	0.1022	1006713	0.0033	26	1	3322	0.133	442	13.31	0.439
Burundi	BDI	AFRO	1990	0.1758	0.1018	1033352	0.0033	25	1	3410	0.1324	451	13.23	0.436
Burundi	BDI	AFRO	1991	0.1744	0.1008	1054725	0.0033	24	1	3481	0.1311	456	13.1	0.432
Burundi	BDI	AFRO	1992	0.1726	0.0995	1071095	0.0033	23	1	3535	0.1293	457	12.93	0.427
Burundi	BDI	AFRO	1993	0.1701	0.0975	1082343	0.0033	22	1	3572	0.1266	452	12.65	0.418
Burundi	BDI	AFRO	1994	0.1673	0.0954	1088568	0.0033	21	1	3592	0.1238	445	12.39	0.409
Burundi	BDI	AFRO	1995	0.1641	0.0928	1090085	0.0033	20	1	3597	0.1203	433	12.04	0.397
Burundi	BDI	AFRO	1996	0.1612	0.0905	1086788	0.0033	19	0.9915	3556	0.1172	417	11.73	0.384
Burundi	BDI	AFRO	1997	0.1581	0.0883	1079270	0.0033	18	0.9776	3482	0.1142	398	11.43	0.369
Burundi	BDI	AFRO	1998	0.1552	0.0862	1069483	0.0033	17	0.964	3402	0.1114	379	11.14	0.354
Burundi	BDI	AFRO	1999	0.1526	0.0844	1059993	0.0033	16	0.9506	3325	0.109	362	10.89	0.342
Burundi	BDI	AFRO	2000	0.1501	0.0826	1052811	0.0033	15	0.9374	3257	0.1066	347	10.65	0.33
Burundi	BDI	AFRO	2001	0.1478	0.0809	1048505	0.0033	14	0.9244	3198	0.1043	334	10.44	0.319
Burundi	BDI	AFRO	2002	0.1455	0.0794	1047118	0.0033	13	0.9114	3149	0.1024	322	10.23	0.308
Burundi	BDI	AFRO	2003	0.1434	0.0779	1049448	0.0033	12	0.8987	3112	0.1004	312	10.03	0.297
Burundi	BDI	AFRO	2004	0.1414	0.0766	1056236	0.0033	11	0.886	3088	0.0986	304	9.845	0.288
Burundi	BDI	AFRO	2005	0.1394	0.0751	1067874	0.0033	10	0.8734	3078	0.0966	297	9.649	0.278
Burundi	BDI	AFRO	2006	0.1374	0.0738	1084632	0.0033	9	0.8607	3081	0.0949	292	9.477	0.269
Burundi	BDI	AFRO	2007	0.1356	0.0726	1106095	0.0033	8	0.8482	3096	0.0933	289	9.335	0.261
Burundi	BDI	AFRO	2008	0.1338	0.0714	1131030	0.0033	7	0.8358	3120	0.0917	286	9.167	0.253
Burundi	BDI	AFRO	2009	0.1321	0.0703	1157706	0.0033	6	0.8235	3146	0.0903	284	9.027	0.245
Burundi	BDI	AFRO	2010	0.1303	0.069	1184632	0.0033	5	0.811	3170	0.0886	281	8.864	0.237
Cambodia	KHM	WPRO	1970	0.1692	0.0664	1194300	0.0033	45	1	3941	0.0852	336	8.526	0.281
Cambodia	KHM	WPRO	1971	0.173	0.0688	1202496	0.0033	44	1	3968	0.0883	350	8.821	0.291
Cambodia	KHM	WPRO	1972	0.1822	0.0748	1204303	0.0033	43	1	3974	0.0962	382	9.612	0.317
Cambodia	KHM	WPRO	1973	0.1958	0.084	1192694	0.0033	42	1	3936	0.1085	427	10.85	0.358
Cambodia	KHM	WPRO	1974	0.2107	0.0942	1158467	0.0033	41	1	3823	0.1222	467	12.22	0.403
Cambodia	KHM	WPRO	1975	0.2213	0.1018	1097680	0.0033	40	1	3622	0.1324	480	13.25	0.437
Cambodia	KHM	WPRO	1976	0.2243	0.104	1000868	0.0033	39	1	3303	0.1354	447	13.53	0.447
Cambodia	KHM	WPRO	1977	0.22	0.1009	876521	0.0033	38	1	2893	0.1312	380	13.14	0.434
Cambodia	KHM	WPRO	1978	0.2071	0.0918	760071	0.0033	37	1	2508	0.1189	298	11.88	0.392
Cambodia	KHM	WPRO	1979	0.1897	0.0799	699475	0.0033	36	1	2308	0.103	238	10.31	0.34
Cambodia	KHM	WPRO	1980	0.1734	0.0692	726416	0.0033	35	1	2397	0.0888	213	8.886	0.293
Cambodia	KHM	WPRO	1981	0.1611	0.0616	857919	0.0033	34	1	2831	0.0788	223	7.877	0.26
Cambodia	KHM	WPRO	1982	0.1524	0.0564	1076831	0.0033	33	1	3554	0.072	256	7.203	0.238
Cambodia	KHM	WPRO	1983	0.1461	0.0526	1338677	0.0033	32	1	4418	0.0671	296	6.7	0.221
Cambodia	KHM	WPRO	1984	0.1405	0.0494	1579870	0.0033	31	1	5214	0.0629	328	6.291	0.208
Cambodia	KHM	WPRO	1985	0.1353	0.0464	1754853	0.0033	30	1	5791	0.059	342	5.906	0.195
Cambodia	KHM	WPRO	1986	0.131	0.044	1847125	0.0033	29	1	6096	0.0559	341	5.594	0.185
Cambodia	KHM	WPRO	1987	0.1275	0.0423	1871091	0.0033	28	1	6175	0.0537	332	5.377	0.177
Cambodia	KHM	WPRO	1988	0.1251	0.0409	1849608	0.0033	27	1	6104	0.0519	317	5.193	0.171
Cambodia	KHM	WPRO	1989	0.123	0.0398	1818954	0.0033	26	1	6003	0.0505	303	5.047	0.167
Cambodia	KHM	WPRO	1990	0.1212	0.0387	1805241	0.0033	25	0.9981	5946	0.0491	292	4.911	0.162
Cambodia	KHM	WPRO	1991	0.1196	0.0379	1815072	0.0033	24	0.9858	5905	0.0481	284	4.809	0.156
Cambodia	KHM	WPRO	1992	0.1186	0.0375	1838531	0.0033	23	0.9744	5912	0.0475	281	4.753	0.153
Cambodia	KHM	WPRO	1993	0.1181	0.0372	1865867	0.0033	22	0.9637	5934	0.0472	280	4.719	0.15
Cambodia	KHM	WPRO	1994	0.1176	0.037	1881565	0.0033	21	0.9529	5917	0.0469	278	4.698	0.148
Cambodia	KHM	WPRO	1995	0.1176	0.037	1874986	0.0033	20	0.9429	5834	0.0469	274	4.697	0.146
Cambodia	KHM	WPRO	1996	0.1179	0.0372	1843925	0.0033	19	0.9334	5680	0.0472	268	4.718	0.145
Cambodia	KHM	WPRO	1997	0.1181	0.0373	1794429	0.0033	18	0.9237	5470	0.0473	259	4.735	0.144
Cambodia	KHM	WPRO	1998	0.1169	0.0367	1733951	0.0033	17	0.9119	5218	0.0465	243	4.657	0.14
Cambodia	KHM	WPRO	1999	0.1129	0.0345	1673249	0.0033	16	0.896	4947	0.0437	216	4.366	0.129
Cambodia	KHM	WPRO	2000	0.1054	0.0309	1620368	0.0033	15	0.8747	4677	0.0391	183	3.913	0.113
Cambodia	KHM	WPRO	2001	0.0956	0.0264	1577415	0.0033	14	0.8492	4420	0.0333	147	3.326	0.093
Cambodia	KHM	WPRO	2002	0.0856	0.0219	1542821	0.0033	13	0.8226	4188	0.0276	116	2.77	0.075
Cambodia	KHM	WPRO	2003	0.0773	0.0184	1516473	0.0033	12	0.798	3993	0.0232	93	2.329	0.061
Cambodia	KHM	WPRO	2004	0.0708	0.0158	1497198	0.0033	11	0.7761	3835	0.0199	76	1.982	0.051
Cambodia	KHM	WPRO	2005	0.0664	0.0142	1483916	0.0033	10	0.7577	3710	0.0178	66	1.779	0.044
Cambodia	KHM	WPRO	2006	0.0636	0.0132	1477296	0.0033	9	0.7422	3618	0.0166	60	1.658	0.041
Cambodia	KHM	WPRO	2007	0.0618	0.0126	1477478	0.0033	8	0.7286	3552	0.0158	56	1.577	0.038
Cambodia	KHM	WPRO	2008	0.0606	0.0122	1482015	0.0033	7	0.7162	3503	0.0153	54	1.542	0.036
Cambodia	KHM	WPRO	2009	0.0604	0.0121	1487585	0.0033	6	0.7058	3465	0.0152	53	1.53	0.036
Cambodia	KHM	WPRO	2010	0.0597	0.012	1491690	0.0033	5	0.6943	3418	0.0151	52	1.521	0.035
Cameroon	CMR	AFRO	1970	0.2143	0.1105	1195139	0.0033	45	1	3944	0.1442	569	14.43	0.476
Cameroon	CMR	AFRO	1971	0.2092	0.1073	1233857	0.0033	44	1	4072	0.1399	570	14	0.462
Cameroon	CMR	AFRO	1972	0.2039	0.1041	1274532	0.0033	43	1	4206	0.1355	570	13.55	0.447
Cameroon	CMR	AFRO	1973	0.1991	0.1011	1317116	0.0033	42	1	4346	0.1315	571	13.14	0.434
Cameroon	CMR	AFRO	1974	0.1948	0.0984	1361500	0.0033	41	1	4493	0.1278	574	12.78	0.422
Cameroon	CMR	AFRO	1975	0.191	0.096	1407569	0.0033	40	1	4645	0.1246	579	12.47	0.411
Cameroon	CMR	AFRO	1976	0.1878	0.094	1455187	0.0033	39	1	4802	0.1219	585	12.18	0.402
Cameroon	CMR	AFRO	1977	0.1847	0.0921	1504247	0.0033	38	1	4964	0.1193	592	11.93	0.394
Cameroon	CMR	AFRO	1978	0.1816	0.0902	1554667	0.0033	37	1	5130	0.1168	599	11.68	0.385
Cameroon	CMR	AFRO	1979	0.1781	0.0881	1606367	0.0033	36	1	5301	0.114	604	11.39	0.376
Cameroon	CMR	AFRO	1980	0.1744	0.0858	1659189	0.0033	35	1	5475	0.1109	607	11.09	0.366
Cameroon	CMR	AFRO	1981	0.1699	0.083	1713111	0.0033	34	1	5653	0.1071	605	10.7	0.353
Cameroon	CMR	AFRO	1982	0.1649	0.08	1767820	0.0033	33	1	5834	0.1031	601	10.3	0.34
Cameroon	CMR	AFRO	1983	0.1596	0.077	1822523	0.0033	32	1	6014	0.0992	597	9.927	0.328
Cameroon	CMR	AFRO	1984	0.1545	0.074	1876209	0.0033	31	1	6191	0.0952	589	9.514	0.314
Cameroon	CMR	AFRO	1985	0.1502	0.0715	1928138	0.0033	30	1	6363	0.0919	585	9.194	0.303
Cameroon	CMR	AFRO	1986	0.1468	0.0696	1977744	0.0033	29	1	6527	0.0894	584	8.947	0.295
Cameroon	CMR	AFRO	1987	0.1443	0.0682	2025084	0.0033	28	1	6683	0.0875	585	8.754	0.289
Cameroon	CMR	AFRO	1988	0.143	0.0675	2070798	0.0033	27	1	6834	0.0866	592	8.663	0.286
Cameroon	CMR	AFRO	1989	0.1428	0.0673	2115887	0.0033	26	1	6982	0.0863	603	8.636	0.285
Cameroon	CMR	AFRO	1990	0.1435	0.0676	2160957	0.0033	25	1	7131	0.0867	618	8.666	0.286
Cameroon	CMR	AFRO	1991	0.1447	0.0684	2206934	0.0033	24	1	7283	0.0878	639	8.774	0.29
Cameroon	CMR	AFRO	1992	0.1462	0.0692	2253366	0.0033	23	1	7436	0.0888	660	8.876	0.293
Cameroon	CMR	AFRO	1993	0.1474	0.0699	2297902	0.0033	22	1	7583	0.0898	681	8.981	0.296
Cameroon	CMR	AFRO	1994	0.1484	0.0705	2337309	0.0033	21	0.9952	7676	0.0906	695	9.054	0.297
Cameroon	CMR	AFRO	1995	0.149	0.0708	2369671	0.0033	20	0.986	7710	0.091	702	9.105	0.296
Cameroon	CMR	AFRO	1996	0.1492	0.0709	2393519	0.0033	19	0.9763	7711	0.0911	702	9.104	0.293
Cameroon	CMR	AFRO	1997	0.1483	0.0704	2410663	0.0033	18	0.9651	7678	0.0904	694	9.039	0.288
Cameroon	CMR	AFRO	1998	0.1465	0.0693	2426452	0.0033	17	0.9528	7629	0.089	679	8.9	0.28
Cameroon	CMR	AFRO	1999	0.1437	0.0677	2448246	0.0033	16	0.9391	7587	0.0869	659	8.686	0.269
Cameroon	CMR	AFRO	2000	0.1403	0.0658	2481176	0.0033	15	0.9246	7571	0.0844	639	8.44	0.258
Cameroon	CMR	AFRO	2001	0.1364	0.0636	2527125	0.0033	14	0.9093	7583	0.0815	618	8.15	0.245
Cameroon	CMR	AFRO	2002	0.1329	0.0617	2584087	0.0033	13	0.8946	7629	0.079	603	7.904	0.233
Cameroon	CMR	AFRO	2003	0.1294	0.0598	2648475	0.0033	12	0.8797	7689	0.0765	588	7.647	0.222
Cameroon	CMR	AFRO	2004	0.1265	0.0581	2714847	0.0033	11	0.8657	7756	0.0743	576	7.427	0.212
Cameroon	CMR	AFRO	2005	0.1238	0.0567	2779051	0.0033	10	0.8519	7813	0.0724	566	7.244	0.204
Cameroon	CMR	AFRO	2006	0.1217	0.0555	2840151	0.0033	9	0.8389	7863	0.0709	557	7.084	0.196
Cameroon	CMR	AFRO	2007	0.1194	0.0544	2898817	0.0033	8	0.8255	7897	0.0694	548	6.939	0.189
Cameroon	CMR	AFRO	2008	0.1178	0.0534	2954387	0.0033	7	0.8132	7928	0.0681	540	6.811	0.183
Cameroon	CMR	AFRO	2009	0.1161	0.0524	3006473	0.0033	6	0.8007	7944	0.0668	531	6.684	0.177
Cameroon	CMR	AFRO	2010	0.1144	0.0515	3054802	0.0033	5	0.7882	7946	0.0657	522	6.569	0.171
Canada	CAN	PAHO	1970	0.0261	0.0023	1851938	0.01	45	1	18519	0.0029	54	0.292	0.029
Canada	CAN	PAHO	1971	0.0242	0.0022	1804875	0.01	44	0.9956	17969	0.0028	50	0.278	0.028
Canada	CAN	PAHO	1972	0.0218	0.002	1779380	0.01	43	0.9776	17395	0.0025	43	0.247	0.024
Canada	CAN	PAHO	1973	0.0188	0.0017	1770320	0.01	42	0.9571	16944	0.0021	36	0.212	0.02
Canada	CAN	PAHO	1974	0.0172	0.0016	1769019	0.01	41	0.9411	16648	0.002	33	0.198	0.019
Canada	CAN	PAHO	1975	0.016	0.0015	1768992	0.01	40	0.9265	16390	0.0019	31	0.189	0.018
Canada	CAN	PAHO	1976	0.0151	0.0014	1769402	0.01	39	0.9129	16153	0.0018	29	0.18	0.016
Canada	CAN	PAHO	1977	0.0143	0.0013	1772228	0.01	38	0.8996	15943	0.0016	26	0.163	0.015
Canada	CAN	PAHO	1978	0.0139	0.0013	1776975	0.01	37	0.8879	15778	0.0016	25	0.158	0.014
Canada	CAN	PAHO	1979	0.0133	0.0012	1783530	0.01	36	0.8753	15611	0.0015	23	0.147	0.013
Canada	CAN	PAHO	1980	0.0129	0.0012	1791755	0.01	35	0.8636	15474	0.0015	23	0.149	0.013
Canada	CAN	PAHO	1981	0.012	0.0011	1800889	0.01	34	0.8495	15299	0.0014	21	0.137	0.012
Canada	CAN	PAHO	1982	0.0112	0.001	1810393	0.01	33	0.8358	15131	0.0013	20	0.132	0.011
Canada	CAN	PAHO	1983	0.0106	0.001	1820704	0.01	32	0.823	14984	0.0013	19	0.127	0.01
Canada	CAN	PAHO	1984	0.0101	0.0009	1832599	0.01	31	0.8105	14853	0.0011	16	0.108	0.009
Canada	CAN	PAHO	1985	0.0097	0.0009	1846532	0.01	30	0.7985	14745	0.0011	16	0.109	0.009
Canada	CAN	PAHO	1986	0.0096	0.0009	1861880	0.01	29	0.788	14672	0.0011	16	0.109	0.009
Canada	CAN	PAHO	1987	0.0092	0.0008	1877911	0.01	28	0.7759	14571	0.001	15	0.103	0.008
Canada	CAN	PAHO	1988	0.009	0.0008	1894759	0.01	27	0.7649	14493	0.001	14	0.097	0.007
Canada	CAN	PAHO	1989	0.0091	0.0008	1912678	0.01	26	0.7554	14448	0.001	14	0.097	0.007
Canada	CAN	PAHO	1990	0.0088	0.0008	1931411	0.01	25	0.7438	14366	0.001	14	0.097	0.007
Canada	CAN	PAHO	1991	0.0082	0.0008	1952184	0.01	24	0.7306	14263	0.001	14	0.098	0.007
Canada	CAN	PAHO	1992	0.0077	0.0007	1973807	0.01	23	0.7177	14166	0.0009	13	0.092	0.007
Canada	CAN	PAHO	1993	0.0076	0.0007	1990809	0.01	22	0.7072	14079	0.0009	13	0.092	0.007
Canada	CAN	PAHO	1994	0.0076	0.0007	1995918	0.01	21	0.6972	13916	0.0009	13	0.093	0.007
Canada	CAN	PAHO	1995	0.0072	0.0007	1984484	0.01	20	0.6849	13592	0.0009	12	0.088	0.006
Canada	CAN	PAHO	1996	0.0069	0.0006	1954340	0.01	19	0.6731	13155	0.0008	11	0.084	0.006
Canada	CAN	PAHO	1997	0.0068	0.0006	1908594	0.01	18	0.6625	12644	0.0008	10	0.079	0.005
Canada	CAN	PAHO	1998	0.0068	0.0006	1854458	0.01	17	0.6525	12100	0.0008	10	0.083	0.005
Canada	CAN	PAHO	1999	0.0068	0.0006	1802129	0.01	16	0.6425	11579	0.0008	9	0.078	0.005
Canada	CAN	PAHO	2000	0.0066	0.0006	1759300	0.01	15	0.6312	11105	0.0008	9	0.081	0.005
Canada	CAN	PAHO	2001	0.0066	0.0006	1727769	0.01	14	0.6212	10733	0.0008	9	0.084	0.005
Canada	CAN	PAHO	2002	0.0065	0.0006	1706307	0.01	13	0.6106	10419	0.0008	8	0.077	0.005
Canada	CAN	PAHO	2003	0.0063	0.0006	1695805	0.01	12	0.5994	10165	0.0008	8	0.079	0.005
Canada	CAN	PAHO	2004	0.0061	0.0006	1696451	0.01	11	0.5881	9977	0.0008	8	0.08	0.005
Canada	CAN	PAHO	2005	0.006	0.0006	1707929	0.01	10	0.5775	9863	0.0008	8	0.081	0.005
Canada	CAN	PAHO	2006	0.0058	0.0005	1731514	0.01	9	0.5662	9804	0.0006	6	0.061	0.003
Canada	CAN	PAHO	2007	0.0056	0.0005	1766472	0.01	8	0.5548	9800	0.0006	6	0.061	0.003
Canada	CAN	PAHO	2008	0.0053	0.0005	1807839	0.01	7	0.5428	9813	0.0006	6	0.061	0.003
Canada	CAN	PAHO	2009	0.0051	0.0005	1848846	0.01	6	0.5314	9825	0.0006	6	0.061	0.003
Canada	CAN	PAHO	2010	0.0049	0.0005	1884546	0.01	5	0.52	9800	0.0006	6	0.061	0.003
Cape Verde	CPV	AFRO	1970	0.1162	0.0522	47269	0.0033	45	1	156	0.0666	10	6.41	0.212
Cape Verde	CPV	AFRO	1971	0.1123	0.0501	48492	0.0033	44	1	160	0.0638	10	6.25	0.206
Cape Verde	CPV	AFRO	1972	0.1083	0.0479	49991	0.0033	43	1	165	0.061	10	6.061	0.2
Cape Verde	CPV	AFRO	1973	0.1044	0.0458	51524	0.0033	42	1	170	0.0583	10	5.882	0.194
Cape Verde	CPV	AFRO	1974	0.1004	0.0435	52752	0.0033	41	1	174	0.0553	10	5.747	0.19
Cape Verde	CPV	AFRO	1975	0.0968	0.0416	53450	0.0033	40	1	176	0.0528	9	5.114	0.168
Cape Verde	CPV	AFRO	1976	0.0931	0.0396	53498	0.0033	39	1	177	0.0503	9	5.085	0.168
Cape Verde	CPV	AFRO	1977	0.0894	0.0376	53019	0.0033	38	1	175	0.0477	8	4.571	0.151
Cape Verde	CPV	AFRO	1978	0.0858	0.0358	52322	0.0033	37	1	173	0.0454	8	4.624	0.153
Cape Verde	CPV	AFRO	1979	0.0824	0.034	51850	0.0033	36	1	171	0.0431	7	4.094	0.135
Cape Verde	CPV	AFRO	1980	0.0793	0.0324	51914	0.0033	35	1	171	0.041	7	4.094	0.135
Cape Verde	CPV	AFRO	1981	0.0766	0.0309	52624	0.0033	34	1	174	0.0391	7	4.023	0.133
Cape Verde	CPV	AFRO	1982	0.074	0.0296	53860	0.0033	33	1	178	0.0374	7	3.933	0.13
Cape Verde	CPV	AFRO	1983	0.0717	0.0285	55416	0.0033	32	0.9878	181	0.036	7	3.867	0.126
Cape Verde	CPV	AFRO	1984	0.0695	0.0274	56981	0.0033	31	0.9736	183	0.0346	6	3.279	0.105
Cape Verde	CPV	AFRO	1985	0.0673	0.0263	58327	0.0033	30	0.9594	185	0.0332	6	3.243	0.103
Cape Verde	CPV	AFRO	1986	0.0653	0.0253	59392	0.0033	29	0.9455	185	0.0319	6	3.243	0.101
Cape Verde	CPV	AFRO	1987	0.0633	0.0244	60237	0.0033	28	0.9316	185	0.0308	6	3.243	0.1
Cape Verde	CPV	AFRO	1988	0.0615	0.0235	60903	0.0033	27	0.918	185	0.0296	5	2.703	0.082
Cape Verde	CPV	AFRO	1989	0.0598	0.0226	61472	0.0033	26	0.9045	183	0.0285	5	2.732	0.081
Cape Verde	CPV	AFRO	1990	0.0582	0.0219	61999	0.0033	25	0.8912	182	0.0276	5	2.747	0.081
Cape Verde	CPV	AFRO	1991	0.0568	0.0212	62485	0.0033	24	0.8783	181	0.0267	5	2.762	0.08
Cape Verde	CPV	AFRO	1992	0.0555	0.0206	62891	0.0033	23	0.8656	180	0.026	5	2.778	0.08
Cape Verde	CPV	AFRO	1993	0.0543	0.02	63199	0.0033	22	0.853	178	0.0252	4	2.247	0.063
Cape Verde	CPV	AFRO	1994	0.0531	0.0195	63377	0.0033	21	0.8404	176	0.0246	4	2.273	0.063
Cape Verde	CPV	AFRO	1995	0.0519	0.019	63406	0.0033	20	0.8278	173	0.0239	4	2.312	0.063
Cape Verde	CPV	AFRO	1996	0.0506	0.0184	63285	0.0033	19	0.8149	170	0.0232	4	2.353	0.063
Cape Verde	CPV	AFRO	1997	0.0494	0.0178	63020	0.0033	18	0.8023	167	0.0224	4	2.395	0.063
Cape Verde	CPV	AFRO	1998	0.0482	0.0173	62610	0.0033	17	0.7895	163	0.0218	4	2.454	0.064
Cape Verde	CPV	AFRO	1999	0.0468	0.0167	62053	0.0033	16	0.7763	159	0.021	3	1.887	0.048
Cape Verde	CPV	AFRO	2000	0.0454	0.0161	61352	0.0033	15	0.7631	154	0.0202	3	1.948	0.049
Cape Verde	CPV	AFRO	2001	0.0441	0.0154	60514	0.0033	14	0.75	150	0.0194	3	2	0.05
Cape Verde	CPV	AFRO	2002	0.0427	0.0148	59555	0.0033	13	0.7366	145	0.0186	3	2.069	0.05
Cape Verde	CPV	AFRO	2003	0.0413	0.0141	58496	0.0033	12	0.7232	140	0.0177	2	1.429	0.034
Cape Verde	CPV	AFRO	2004	0.0399	0.0136	57371	0.0033	11	0.7097	134	0.0171	2	1.493	0.035
Cape Verde	CPV	AFRO	2005	0.0386	0.013	56209	0.0033	10	0.6965	129	0.0163	2	1.55	0.036
Cape Verde	CPV	AFRO	2006	0.0372	0.0124	55015	0.0033	9	0.6829	124	0.0156	2	1.613	0.036
Cape Verde	CPV	AFRO	2007	0.036	0.0118	53806	0.0033	8	0.6697	119	0.0148	2	1.681	0.037
Cape Verde	CPV	AFRO	2008	0.0348	0.0113	52635	0.0033	7	0.6565	114	0.0142	2	1.754	0.038
Cape Verde	CPV	AFRO	2009	0.0336	0.0108	51562	0.0033	6	0.6433	109	0.0136	1	0.917	0.019
Cape Verde	CPV	AFRO	2010	0.0323	0.0103	50634	0.0033	5	0.6297	105	0.0129	1	0.952	0.02
Central African Republic	CAF	AFRO	1970	0.2057	0.0914	302082	0.0033	45	1	997	0.1184	118	11.84	0.391
Central African Republic	CAF	AFRO	1971	0.2018	0.0891	308903	0.0033	44	1	1019	0.1153	117	11.48	0.379
Central African Republic	CAF	AFRO	1972	0.1984	0.0871	315820	0.0033	43	1	1042	0.1126	117	11.23	0.37
Central African Republic	CAF	AFRO	1973	0.1954	0.0852	322935	0.0033	42	1	1066	0.1101	117	10.98	0.362
Central African Republic	CAF	AFRO	1974	0.1928	0.0836	330386	0.0033	41	1	1090	0.1079	118	10.83	0.357
Central African Republic	CAF	AFRO	1975	0.19	0.0819	338285	0.0033	40	1	1116	0.1057	118	10.57	0.349
Central African Republic	CAF	AFRO	1976	0.1875	0.0804	346600	0.0033	39	1	1144	0.1037	119	10.4	0.343
Central African Republic	CAF	AFRO	1977	0.1851	0.079	355329	0.0033	38	1	1173	0.1018	119	10.14	0.335
Central African Republic	CAF	AFRO	1978	0.1829	0.0777	364648	0.0033	37	1	1203	0.1001	120	9.975	0.329
Central African Republic	CAF	AFRO	1979	0.1808	0.0765	374775	0.0033	36	1	1237	0.0985	122	9.863	0.326
Central African Republic	CAF	AFRO	1980	0.1787	0.0752	385824	0.0033	35	1	1273	0.0968	123	9.662	0.319
Central African Republic	CAF	AFRO	1981	0.1767	0.0742	397873	0.0033	34	1	1313	0.0954	125	9.52	0.314
Central African Republic	CAF	AFRO	1982	0.1747	0.0731	410761	0.0033	33	1	1356	0.094	127	9.366	0.309
Central African Republic	CAF	AFRO	1983	0.1729	0.0722	424056	0.0033	32	1	1399	0.0928	130	9.292	0.307
Central African Republic	CAF	AFRO	1984	0.1714	0.0713	437174	0.0033	31	1	1443	0.0916	132	9.148	0.302
Central African Republic	CAF	AFRO	1985	0.1698	0.0705	449678	0.0033	30	1	1484	0.0906	134	9.03	0.298
Central African Republic	CAF	AFRO	1986	0.1685	0.0698	461476	0.0033	29	1	1523	0.0896	136	8.93	0.295
Central African Republic	CAF	AFRO	1987	0.1673	0.0691	472638	0.0033	28	1	1560	0.0887	138	8.846	0.292
Central African Republic	CAF	AFRO	1988	0.1661	0.0683	483091	0.0033	27	1	1594	0.0877	140	8.783	0.29
Central African Republic	CAF	AFRO	1989	0.165	0.0677	492796	0.0033	26	1	1626	0.0869	141	8.672	0.286
Central African Republic	CAF	AFRO	1990	0.1638	0.067	501773	0.0033	25	1	1656	0.0859	142	8.575	0.283
Central African Republic	CAF	AFRO	1991	0.1628	0.0664	509840	0.0033	24	1	1682	0.0852	143	8.502	0.28
Central African Republic	CAF	AFRO	1992	0.162	0.066	517091	0.0033	23	1	1706	0.0846	144	8.441	0.278
Central African Republic	CAF	AFRO	1993	0.1612	0.0655	524162	0.0033	22	1	1730	0.084	145	8.382	0.277
Central African Republic	CAF	AFRO	1994	0.1604	0.065	531914	0.0033	21	1	1755	0.0833	146	8.319	0.274
Central African Republic	CAF	AFRO	1995	0.1598	0.0646	540919	0.0033	20	0.9997	1784	0.0828	148	8.296	0.274
Central African Republic	CAF	AFRO	1996	0.1589	0.0642	551457	0.0033	19	0.9886	1799	0.0823	148	8.227	0.268
Central African Republic	CAF	AFRO	1997	0.1578	0.0636	563225	0.0033	18	0.9772	1816	0.0815	148	8.15	0.263
Central African Republic	CAF	AFRO	1998	0.1564	0.0628	575501	0.0033	17	0.9655	1834	0.0804	147	8.015	0.255
Central African Republic	CAF	AFRO	1999	0.155	0.0622	587243	0.0033	16	0.9537	1848	0.0796	147	7.955	0.25
Central African Republic	CAF	AFRO	2000	0.1535	0.0613	597692	0.0033	15	0.9418	1858	0.0785	146	7.858	0.244
Central African Republic	CAF	AFRO	2001	0.1519	0.0605	606727	0.0033	14	0.9297	1861	0.0774	144	7.738	0.237
Central African Republic	CAF	AFRO	2002	0.1505	0.0598	614578	0.0033	13	0.9179	1862	0.0765	142	7.626	0.231
Central African Republic	CAF	AFRO	2003	0.1491	0.0591	621270	0.0033	12	0.9061	1858	0.0756	140	7.535	0.225
Central African Republic	CAF	AFRO	2004	0.1476	0.0583	626925	0.0033	11	0.8942	1850	0.0745	138	7.459	0.22
Central African Republic	CAF	AFRO	2005	0.1459	0.0575	631712	0.0033	10	0.882	1839	0.0735	135	7.341	0.214
Central African Republic	CAF	AFRO	2006	0.1443	0.0567	635465	0.0033	9	0.8699	1824	0.0724	132	7.237	0.208
Central African Republic	CAF	AFRO	2007	0.1426	0.0559	638335	0.0033	8	0.8576	1807	0.0714	129	7.139	0.202
Central African Republic	CAF	AFRO	2008	0.1409	0.055	641203	0.0033	7	0.8454	1789	0.0702	126	7.043	0.197
Central African Republic	CAF	AFRO	2009	0.1395	0.0543	645233	0.0033	6	0.8335	1775	0.0693	123	6.93	0.191
Central African Republic	CAF	AFRO	2010	0.1381	0.0535	651222	0.0033	5	0.8216	1766	0.0683	121	6.852	0.186
Chad	TCD	AFRO	1970	0.26	0.1433	620596	0.0033	45	1	2048	0.1896	388	18.95	0.625
Chad	TCD	AFRO	1971	0.2591	0.1426	640187	0.0033	44	1	2113	0.1887	399	18.88	0.623
Chad	TCD	AFRO	1972	0.2583	0.1422	661805	0.0033	43	1	2184	0.1881	411	18.82	0.621
Chad	TCD	AFRO	1973	0.2575	0.1417	684659	0.0033	42	1	2259	0.1874	423	18.73	0.618
Chad	TCD	AFRO	1974	0.2566	0.1412	707629	0.0033	41	1	2335	0.1867	436	18.67	0.616
Chad	TCD	AFRO	1975	0.2557	0.1406	729917	0.0033	40	1	2409	0.1859	448	18.6	0.614
Chad	TCD	AFRO	1976	0.2543	0.1396	751296	0.0033	39	1	2479	0.1845	457	18.43	0.608
Chad	TCD	AFRO	1977	0.2524	0.1384	772042	0.0033	38	1	2548	0.1828	466	18.29	0.604
Chad	TCD	AFRO	1978	0.2505	0.137	792485	0.0033	37	1	2615	0.1808	473	18.09	0.597
Chad	TCD	AFRO	1979	0.2481	0.1354	813156	0.0033	36	1	2683	0.1786	479	17.85	0.589
Chad	TCD	AFRO	1980	0.2454	0.1334	834485	0.0033	35	1	2754	0.1758	484	17.57	0.58
Chad	TCD	AFRO	1981	0.2425	0.1314	856494	0.0033	34	1	2826	0.173	489	17.3	0.571
Chad	TCD	AFRO	1982	0.2393	0.1293	879164	0.0033	33	1	2901	0.1701	493	16.99	0.561
Chad	TCD	AFRO	1983	0.2358	0.1269	902845	0.0033	32	1	2979	0.1668	497	16.68	0.55
Chad	TCD	AFRO	1984	0.2322	0.1244	927962	0.0033	31	1	3062	0.1633	500	16.33	0.539
Chad	TCD	AFRO	1985	0.2284	0.122	954803	0.0033	30	1	3151	0.16	504	15.99	0.528
Chad	TCD	AFRO	1986	0.2245	0.1195	983627	0.0033	29	1	3246	0.1566	508	15.65	0.516
Chad	TCD	AFRO	1987	0.2207	0.1169	1014359	0.0033	28	1	3347	0.153	512	15.3	0.505
Chad	TCD	AFRO	1988	0.2173	0.1146	1046550	0.0033	27	1	3454	0.1499	518	15	0.495
Chad	TCD	AFRO	1989	0.2139	0.1124	1079536	0.0033	26	1	3562	0.1468	523	14.68	0.484
Chad	TCD	AFRO	1990	0.2108	0.1103	1112879	0.0033	25	1	3673	0.144	529	14.4	0.475
Chad	TCD	AFRO	1991	0.208	0.1084	1146456	0.0033	24	1	3783	0.1414	535	14.14	0.467
Chad	TCD	AFRO	1992	0.2053	0.1067	1180542	0.0033	23	1	3896	0.1391	542	13.91	0.459
Chad	TCD	AFRO	1993	0.203	0.1052	1215584	0.0033	22	1	4011	0.137	550	13.71	0.452
Chad	TCD	AFRO	1994	0.2009	0.1039	1252223	0.0033	21	1	4132	0.1353	559	13.53	0.446
Chad	TCD	AFRO	1995	0.1989	0.1027	1290944	0.0033	20	1	4260	0.1336	569	13.36	0.441
Chad	TCD	AFRO	1996	0.197	0.1014	1331535	0.0033	19	1	4394	0.1319	580	13.2	0.436
Chad	TCD	AFRO	1997	0.195	0.1001	1373869	0.0033	18	1	4534	0.1301	590	13.01	0.429
Chad	TCD	AFRO	1998	0.193	0.0988	1418592	0.0033	17	1	4681	0.1284	601	12.84	0.424
Chad	TCD	AFRO	1999	0.1911	0.0976	1466524	0.0033	16	0.9971	4825	0.1267	611	12.66	0.417
Chad	TCD	AFRO	2000	0.189	0.0963	1518042	0.0033	15	0.9847	4933	0.125	617	12.51	0.406
Chad	TCD	AFRO	2001	0.1871	0.0952	1573603	0.0033	14	0.9726	5051	0.1235	624	12.35	0.397
Chad	TCD	AFRO	2002	0.1852	0.094	1632436	0.0033	13	0.9603	5173	0.1219	631	12.2	0.387
Chad	TCD	AFRO	2003	0.1831	0.0926	1692180	0.0033	12	0.9479	5293	0.12	635	12	0.375
Chad	TCD	AFRO	2004	0.1812	0.0914	1749651	0.0033	11	0.9357	5403	0.1184	640	11.85	0.366
Chad	TCD	AFRO	2005	0.1791	0.0901	1802571	0.0033	10	0.9232	5492	0.1166	640	11.65	0.355
Chad	TCD	AFRO	2006	0.1769	0.0888	1850011	0.0033	9	0.9106	5559	0.1149	639	11.49	0.345
Chad	TCD	AFRO	2007	0.175	0.0876	1892610	0.0033	8	0.8983	5610	0.1133	636	11.34	0.336
Chad	TCD	AFRO	2008	0.1729	0.0863	1931601	0.0033	7	0.8858	5646	0.1116	630	11.16	0.326
Chad	TCD	AFRO	2009	0.1708	0.085	1968960	0.0033	6	0.8733	5674	0.1098	623	10.98	0.316
Chad	TCD	AFRO	2010	0.1687	0.0836	2006165	0.0033	5	0.8607	5698	0.1079	615	10.79	0.307
Chile	CHL	PAHO	1970	0.0921	0.0072	1291513	0.01	45	1	12915	0.009	116	0.898	0.09
Chile	CHL	PAHO	1971	0.0864	0.0067	1282868	0.01	44	1	12829	0.0084	108	0.842	0.084
Chile	CHL	PAHO	1972	0.0806	0.0063	1279374	0.01	43	1	12794	0.0079	101	0.789	0.079
Chile	CHL	PAHO	1973	0.0746	0.0059	1277777	0.01	42	1	12778	0.0074	95	0.743	0.074
Chile	CHL	PAHO	1974	0.0687	0.0054	1273100	0.01	41	1	12731	0.0068	87	0.683	0.068
Chile	CHL	PAHO	1975	0.0628	0.005	1262171	0.01	40	1	12622	0.0063	80	0.634	0.063
Chile	CHL	PAHO	1976	0.057	0.0045	1243447	0.01	39	1	12434	0.0056	70	0.563	0.056
Chile	CHL	PAHO	1977	0.0513	0.0041	1219382	0.01	38	1	12194	0.0051	62	0.508	0.051
Chile	CHL	PAHO	1978	0.0462	0.0037	1195557	0.01	37	0.9849	11775	0.0046	54	0.459	0.045
Chile	CHL	PAHO	1979	0.0415	0.0034	1179701	0.01	36	0.9637	11369	0.0043	49	0.431	0.042
Chile	CHL	PAHO	1980	0.0373	0.003	1177161	0.01	35	0.9431	11102	0.0038	42	0.378	0.036
Chile	CHL	PAHO	1981	0.0336	0.0028	1189793	0.01	34	0.9233	10985	0.0035	38	0.346	0.032
Chile	CHL	PAHO	1982	0.0303	0.0025	1215320	0.01	33	0.9041	10988	0.0031	34	0.309	0.028
Chile	CHL	PAHO	1983	0.0275	0.0023	1249817	0.01	32	0.8858	11071	0.0029	32	0.289	0.026
Chile	CHL	PAHO	1984	0.0252	0.0021	1287392	0.01	31	0.8687	11184	0.0026	29	0.259	0.023
Chile	CHL	PAHO	1985	0.0233	0.002	1323497	0.01	30	0.8526	11284	0.0025	28	0.248	0.021
Chile	CHL	PAHO	1986	0.0219	0.0018	1356760	0.01	29	0.838	11370	0.0023	26	0.229	0.019
Chile	CHL	PAHO	1987	0.0208	0.0018	1387642	0.01	28	0.8242	11437	0.0023	26	0.227	0.019
Chile	CHL	PAHO	1988	0.0199	0.0017	1415559	0.01	27	0.8111	11482	0.0021	24	0.209	0.017
Chile	CHL	PAHO	1989	0.0191	0.0016	1440319	0.01	26	0.7982	11497	0.002	23	0.2	0.016
Chile	CHL	PAHO	1990	0.0182	0.0016	1461603	0.01	25	0.7849	11472	0.002	23	0.2	0.016
Chile	CHL	PAHO	1991	0.0173	0.0015	1479418	0.01	24	0.7715	11414	0.0019	22	0.193	0.015
Chile	CHL	PAHO	1992	0.0165	0.0014	1492968	0.01	23	0.7585	11324	0.0018	20	0.177	0.013
Chile	CHL	PAHO	1993	0.0156	0.0013	1500330	0.01	22	0.7449	11176	0.0016	18	0.161	0.012
Chile	CHL	PAHO	1994	0.0147	0.0013	1499123	0.01	21	0.7312	10962	0.0016	18	0.164	0.012
Chile	CHL	PAHO	1995	0.014	0.0012	1487995	0.01	20	0.7183	10688	0.0015	16	0.15	0.011
Chile	CHL	PAHO	1996	0.0133	0.0012	1466026	0.01	19	0.7053	10340	0.0015	16	0.155	0.011
Chile	CHL	PAHO	1997	0.0127	0.0011	1434658	0.01	18	0.6927	9938	0.0014	14	0.141	0.01
Chile	CHL	PAHO	1998	0.0121	0.0011	1397873	0.01	17	0.68	9506	0.0014	13	0.137	0.009
Chile	CHL	PAHO	1999	0.0116	0.001	1361159	0.01	16	0.6677	9088	0.0013	12	0.132	0.009
Chile	CHL	PAHO	2000	0.0111	0.001	1328627	0.01	15	0.6554	8708	0.0013	11	0.126	0.008
Chile	CHL	PAHO	2001	0.0106	0.0009	1301668	0.01	14	0.643	8370	0.0011	9	0.108	0.007
Chile	CHL	PAHO	2002	0.0101	0.0009	1279674	0.01	13	0.6305	8068	0.0011	9	0.112	0.007
Chile	CHL	PAHO	2003	0.0097	0.0008	1262292	0.01	12	0.6185	7807	0.001	8	0.102	0.006
Chile	CHL	PAHO	2004	0.0092	0.0008	1248447	0.01	11	0.6059	7564	0.001	8	0.106	0.006
Chile	CHL	PAHO	2005	0.0087	0.0008	1237289	0.01	10	0.5933	7341	0.001	7	0.095	0.006
Chile	CHL	PAHO	2006	0.0083	0.0007	1228998	0.01	9	0.5811	7142	0.0009	6	0.084	0.005
Chile	CHL	PAHO	2007	0.0078	0.0007	1223868	0.01	8	0.5683	6955	0.0009	6	0.086	0.005
Chile	CHL	PAHO	2008	0.0073	0.0006	1221179	0.01	7	0.5554	6782	0.0008	5	0.074	0.004
Chile	CHL	PAHO	2009	0.0069	0.0006	1219964	0.01	6	0.5431	6626	0.0008	5	0.075	0.004
Chile	CHL	PAHO	2010	0.0065	0.0006	1219437	0.01	5	0.5306	6470	0.0008	5	0.077	0.004
China	CHN	WPRO	1970	0.0857	0.0062	132516868	0.0033	45	1	437306	0.0078	3411	0.78	0.026
China	CHN	WPRO	1971	0.0823	0.006	134684894	0.0033	44	1	444460	0.0075	3333	0.75	0.025
China	CHN	WPRO	1972	0.0785	0.0057	135192871	0.0033	43	1	446136	0.0071	3168	0.71	0.023
China	CHN	WPRO	1973	0.0747	0.0055	134031397	0.0033	42	1	442304	0.0069	3052	0.69	0.023
China	CHN	WPRO	1974	0.0706	0.0052	131297126	0.0033	41	1	433281	0.0065	2816	0.65	0.021
China	CHN	WPRO	1975	0.0664	0.0049	127165401	0.0033	40	1	419646	0.0061	2560	0.61	0.02
China	CHN	WPRO	1976	0.0621	0.0047	121480357	0.0033	39	1	400885	0.0059	2365	0.59	0.019
China	CHN	WPRO	1977	0.0584	0.0044	114467806	0.0033	38	1	377744	0.0055	2078	0.55	0.018
China	CHN	WPRO	1978	0.0547	0.0042	107168424	0.0033	37	1	353656	0.0053	1874	0.53	0.017
China	CHN	WPRO	1979	0.0515	0.0039	100957928	0.0033	36	0.9869	328797	0.0049	1611	0.49	0.016
China	CHN	WPRO	1980	0.0485	0.0037	96820457	0.0033	35	0.9702	309986	0.0046	1426	0.46	0.015
China	CHN	WPRO	1981	0.0459	0.0035	95080260	0.0033	34	0.9542	299394	0.0044	1317	0.44	0.014
China	CHN	WPRO	1982	0.0437	0.0034	95458868	0.0033	33	0.939	295798	0.0043	1272	0.43	0.013
China	CHN	WPRO	1983	0.042	0.0033	97568646	0.0033	32	0.9249	297796	0.0041	1221	0.41	0.013
China	CHN	WPRO	1984	0.0409	0.0032	100753564	0.0033	31	0.9122	303294	0.004	1213	0.4	0.012
China	CHN	WPRO	1985	0.0399	0.0031	104453508	0.0033	30	0.8997	310124	0.0039	1209	0.39	0.012
China	CHN	WPRO	1986	0.0392	0.003	108712363	0.0033	29	0.888	318571	0.0038	1211	0.38	0.011
China	CHN	WPRO	1987	0.0388	0.003	113485238	0.0033	28	0.877	328438	0.0038	1248	0.38	0.011
China	CHN	WPRO	1988	0.0388	0.003	118003629	0.0033	27	0.867	337620	0.0038	1283	0.38	0.011
China	CHN	WPRO	1989	0.0391	0.003	121297977	0.0033	26	0.8577	343323	0.0038	1305	0.38	0.011
China	CHN	WPRO	1990	0.0396	0.0031	122706798	0.0033	25	0.849	343788	0.0039	1341	0.39	0.011
China	CHN	WPRO	1991	0.0404	0.0032	121850932	0.0033	24	0.841	338173	0.004	1353	0.4	0.011
China	CHN	WPRO	1992	0.0409	0.0032	118973480	0.0033	23	0.8322	326732	0.004	1307	0.4	0.011
China	CHN	WPRO	1993	0.0411	0.0032	114815658	0.0033	22	0.8227	311714	0.004	1247	0.4	0.011
China	CHN	WPRO	1994	0.0409	0.0032	110475022	0.0033	21	0.8122	296102	0.004	1184	0.4	0.011
China	CHN	WPRO	1995	0.0403	0.0031	106754380	0.0033	20	0.8007	282078	0.0039	1100	0.39	0.01
China	CHN	WPRO	1996	0.0393	0.0031	103912306	0.0033	19	0.7882	270282	0.0039	1054	0.39	0.01
China	CHN	WPRO	1997	0.038	0.003	101730481	0.0033	18	0.7749	260142	0.0038	989	0.38	0.01
China	CHN	WPRO	1998	0.0362	0.0028	99965333	0.0033	17	0.7603	250812	0.0035	878	0.35	0.009
China	CHN	WPRO	1999	0.0342	0.0027	98194629	0.0033	16	0.7449	241379	0.0034	821	0.34	0.008
China	CHN	WPRO	2000	0.032	0.0025	96127131	0.0033	15	0.7289	231221	0.0031	717	0.31	0.007
China	CHN	WPRO	2001	0.0297	0.0024	93708599	0.0033	14	0.7123	220270	0.003	661	0.3	0.007
China	CHN	WPRO	2002	0.0271	0.0022	91112255	0.0033	13	0.6946	208846	0.0028	585	0.28	0.006
China	CHN	WPRO	2003	0.0246	0.002	88537102	0.0033	12	0.6768	197742	0.0025	494	0.25	0.006
China	CHN	WPRO	2004	0.0224	0.0019	86265891	0.0033	11	0.6597	187802	0.0024	451	0.24	0.005
China	CHN	WPRO	2005	0.0205	0.0017	84494426	0.0033	10	0.6432	179344	0.0021	377	0.21	0.004
China	CHN	WPRO	2006	0.019	0.0016	83282485	0.0033	9	0.6278	172540	0.002	345	0.2	0.004
China	CHN	WPRO	2007	0.0177	0.0015	82542444	0.0033	8	0.613	166975	0.0019	317	0.19	0.004
China	CHN	WPRO	2008	0.0167	0.0015	82140746	0.0033	7	0.5992	162422	0.0019	309	0.19	0.004
China	CHN	WPRO	2009	0.016	0.0014	81877037	0.0033	6	0.5865	158469	0.0018	285	0.18	0.003
China	CHN	WPRO	2010	0.0154	0.0013	81595595	0.0033	5	0.5741	154585	0.0016	247	0.16	0.003
Colombia	COL	PAHO	1970	0.0868	0.0255	3679309	0.01	45	1	36793	0.0322	1185	3.221	0.322
Colombia	COL	PAHO	1971	0.0832	0.0239	3674375	0.01	44	1	36744	0.0301	1106	3.01	0.301
Colombia	COL	PAHO	1972	0.0795	0.0224	3646112	0.01	43	1	36461	0.0282	1028	2.819	0.282
Colombia	COL	PAHO	1973	0.076	0.0209	3609317	0.01	42	1	36093	0.0263	949	2.629	0.263
Colombia	COL	PAHO	1974	0.0724	0.0195	3584425	0.01	41	1	35844	0.0246	882	2.461	0.246
Colombia	COL	PAHO	1975	0.0688	0.0181	3585764	0.01	40	1	35858	0.0228	818	2.281	0.228
Colombia	COL	PAHO	1976	0.0653	0.0167	3619286	0.01	39	1	36193	0.021	760	2.1	0.21
Colombia	COL	PAHO	1977	0.0619	0.0154	3679804	0.01	38	1	36798	0.0194	714	1.94	0.194
Colombia	COL	PAHO	1978	0.0586	0.0142	3756808	0.01	37	1	37568	0.0178	669	1.781	0.178
Colombia	COL	PAHO	1979	0.0556	0.0131	3834361	0.01	36	0.9958	38183	0.0165	630	1.65	0.164
Colombia	COL	PAHO	1980	0.0528	0.0121	3900840	0.01	35	0.9798	38220	0.0152	581	1.52	0.149
Colombia	COL	PAHO	1981	0.05	0.0112	3953327	0.01	34	0.9636	38094	0.0141	537	1.41	0.136
Colombia	COL	PAHO	1982	0.0474	0.0104	3995433	0.01	33	0.9477	37865	0.0131	496	1.31	0.124
Colombia	COL	PAHO	1983	0.045	0.0096	4029865	0.01	32	0.9321	37562	0.012	451	1.201	0.112
Colombia	COL	PAHO	1984	0.0426	0.0089	4061489	0.01	31	0.9164	37219	0.0112	417	1.12	0.103
Colombia	COL	PAHO	1985	0.0405	0.0082	4093922	0.01	30	0.9012	36894	0.0103	380	1.03	0.093
Colombia	COL	PAHO	1986	0.0386	0.0076	4126870	0.01	29	0.8865	36585	0.0095	348	0.951	0.084
Colombia	COL	PAHO	1987	0.037	0.0071	4158871	0.01	28	0.8724	36282	0.0089	323	0.89	0.078
Colombia	COL	PAHO	1988	0.0356	0.0067	4191055	0.01	27	0.8587	35989	0.0084	302	0.839	0.072
Colombia	COL	PAHO	1989	0.0344	0.0064	4224753	0.01	26	0.8455	35720	0.008	286	0.801	0.068
Colombia	COL	PAHO	1990	0.0333	0.0061	4260636	0.01	25	0.8325	35470	0.0076	270	0.761	0.063
Colombia	COL	PAHO	1991	0.0324	0.0058	4299802	0.01	24	0.82	35258	0.0073	257	0.729	0.06
Colombia	COL	PAHO	1992	0.0315	0.0055	4341354	0.01	23	0.8075	35056	0.0069	242	0.69	0.056
Colombia	COL	PAHO	1993	0.0306	0.0053	4381533	0.01	22	0.7949	34829	0.0066	230	0.66	0.052
Colombia	COL	PAHO	1994	0.0298	0.0051	4415188	0.01	21	0.7826	34553	0.0064	221	0.64	0.05
Colombia	COL	PAHO	1995	0.0289	0.0048	4438793	0.01	20	0.77	34179	0.006	205	0.6	0.046
Colombia	COL	PAHO	1996	0.0281	0.0046	4451013	0.01	19	0.7576	33721	0.0058	196	0.581	0.044
Colombia	COL	PAHO	1997	0.0272	0.0044	4453442	0.01	18	0.7449	33174	0.0055	182	0.549	0.041
Colombia	COL	PAHO	1998	0.0264	0.0042	4449131	0.01	17	0.7325	32590	0.0053	173	0.531	0.039
Colombia	COL	PAHO	1999	0.0255	0.004	4442588	0.01	16	0.7197	31973	0.005	160	0.5	0.036
Colombia	COL	PAHO	2000	0.0247	0.0038	4437248	0.01	15	0.7072	31380	0.0048	151	0.481	0.034
Colombia	COL	PAHO	2001	0.0238	0.0035	4433573	0.01	14	0.6943	30782	0.0044	135	0.439	0.03
Colombia	COL	PAHO	2002	0.0228	0.0033	4430968	0.01	13	0.681	30175	0.0041	124	0.411	0.028
Colombia	COL	PAHO	2003	0.0218	0.0031	4430508	0.01	12	0.6676	29578	0.0039	115	0.389	0.026
Colombia	COL	PAHO	2004	0.0208	0.0029	4433233	0.01	11	0.6542	29002	0.0036	104	0.359	0.023
Colombia	COL	PAHO	2005	0.0199	0.0027	4439629	0.01	10	0.6411	28462	0.0034	97	0.341	0.022
Colombia	COL	PAHO	2006	0.0189	0.0025	4450682	0.01	9	0.6275	27928	0.0031	87	0.312	0.02
Colombia	COL	PAHO	2007	0.0179	0.0023	4465697	0.01	8	0.6138	27410	0.0029	79	0.288	0.018
Colombia	COL	PAHO	2008	0.017	0.0021	4481360	0.01	7	0.6004	26906	0.0026	70	0.26	0.016
Colombia	COL	PAHO	2009	0.0161	0.002	4493097	0.01	6	0.5869	26370	0.0025	66	0.25	0.015
Colombia	COL	PAHO	2010	0.0153	0.0018	4497661	0.01	5	0.5737	25803	0.0023	59	0.229	0.013
Comoros	COM	AFRO	1970	0.1979	0.0766	43291	0.0033	45	1	143	0.0986	14	9.79	0.323
Comoros	COM	AFRO	1971	0.1944	0.0745	44318	0.0033	44	1	146	0.0958	14	9.589	0.316
Comoros	COM	AFRO	1972	0.1908	0.0725	45413	0.0033	43	1	150	0.0932	14	9.333	0.308
Comoros	COM	AFRO	1973	0.1872	0.0705	46657	0.0033	42	1	154	0.0906	14	9.091	0.3
Comoros	COM	AFRO	1974	0.1836	0.0685	48158	0.0033	41	1	159	0.0879	14	8.805	0.291
Comoros	COM	AFRO	1975	0.18	0.0665	49983	0.0033	40	1	165	0.0853	14	8.485	0.28
Comoros	COM	AFRO	1976	0.1762	0.0643	52125	0.0033	39	1	172	0.0824	14	8.14	0.269
Comoros	COM	AFRO	1977	0.1723	0.0622	54532	0.0033	38	1	180	0.0796	14	7.778	0.257
Comoros	COM	AFRO	1978	0.1684	0.0601	57169	0.0033	37	1	189	0.0769	15	7.937	0.262
Comoros	COM	AFRO	1979	0.1641	0.0578	59984	0.0033	36	1	198	0.0739	15	7.576	0.25
Comoros	COM	AFRO	1980	0.1595	0.0553	62910	0.0033	35	1	208	0.0706	15	7.212	0.238
Comoros	COM	AFRO	1981	0.1546	0.0527	66002	0.0033	34	1	218	0.0672	15	6.881	0.227
Comoros	COM	AFRO	1982	0.1497	0.0503	69190	0.0033	33	1	228	0.0641	15	6.579	0.217
Comoros	COM	AFRO	1983	0.145	0.0478	72142	0.0033	32	1	238	0.0609	14	5.882	0.194
Comoros	COM	AFRO	1984	0.1403	0.0454	74419	0.0033	31	1	246	0.0577	14	5.691	0.188
Comoros	COM	AFRO	1985	0.1358	0.0433	75736	0.0033	30	1	250	0.055	14	5.6	0.185
Comoros	COM	AFRO	1986	0.1313	0.0412	75956	0.0033	29	1	251	0.0523	13	5.179	0.171
Comoros	COM	AFRO	1987	0.1272	0.0393	75243	0.0033	28	1	248	0.0499	12	4.839	0.159
Comoros	COM	AFRO	1988	0.1232	0.0375	73995	0.0033	27	1	244	0.0475	12	4.918	0.162
Comoros	COM	AFRO	1989	0.1194	0.0358	72779	0.0033	26	1	240	0.0454	11	4.583	0.151
Comoros	COM	AFRO	1990	0.1156	0.0341	72023	0.0033	25	0.99	235	0.0432	10	4.255	0.139
Comoros	COM	AFRO	1991	0.1119	0.0325	71842	0.0033	24	0.9745	231	0.0411	9	3.896	0.125
Comoros	COM	AFRO	1992	0.1082	0.0309	72167	0.0033	23	0.9589	228	0.0391	9	3.947	0.125
Comoros	COM	AFRO	1993	0.1047	0.0294	73023	0.0033	22	0.9436	227	0.0372	8	3.524	0.11
Comoros	COM	AFRO	1994	0.1014	0.0279	74379	0.0033	21	0.9284	228	0.0352	8	3.509	0.108
Comoros	COM	AFRO	1995	0.0981	0.0265	76205	0.0033	20	0.9132	230	0.0335	8	3.478	0.105
Comoros	COM	AFRO	1996	0.0949	0.0252	78532	0.0033	19	0.8981	233	0.0318	7	3.004	0.089
Comoros	COM	AFRO	1997	0.0919	0.024	81361	0.0033	18	0.8832	237	0.0303	7	2.954	0.086
Comoros	COM	AFRO	1998	0.089	0.0229	84580	0.0033	17	0.8683	242	0.0289	7	2.893	0.083
Comoros	COM	AFRO	1999	0.0861	0.0218	88034	0.0033	16	0.8534	248	0.0275	7	2.823	0.08
Comoros	COM	AFRO	2000	0.0834	0.0208	91596	0.0033	15	0.8388	254	0.0262	7	2.756	0.076
Comoros	COM	AFRO	2001	0.081	0.0199	95218	0.0033	14	0.8246	259	0.0251	7	2.703	0.074
Comoros	COM	AFRO	2002	0.0785	0.019	98879	0.0033	13	0.8102	264	0.0239	6	2.273	0.061
Comoros	COM	AFRO	2003	0.0761	0.0181	102501	0.0033	12	0.7959	269	0.0228	6	2.23	0.059
Comoros	COM	AFRO	2004	0.0738	0.0172	106006	0.0033	11	0.7817	273	0.0216	6	2.198	0.057
Comoros	COM	AFRO	2005	0.0715	0.0165	109328	0.0033	10	0.7674	277	0.0208	6	2.166	0.055
Comoros	COM	AFRO	2006	0.0694	0.0157	112430	0.0033	9	0.7534	280	0.0197	6	2.143	0.053
Comoros	COM	AFRO	2007	0.0672	0.015	115293	0.0033	8	0.7392	281	0.0189	5	1.779	0.043
Comoros	COM	AFRO	2008	0.0653	0.0144	117898	0.0033	7	0.7255	282	0.0181	5	1.773	0.042
Comoros	COM	AFRO	2009	0.0635	0.0138	120233	0.0033	6	0.712	282	0.0173	5	1.773	0.042
Comoros	COM	AFRO	2010	0.0615	0.0131	122296	0.0033	5	0.698	282	0.0165	5	1.773	0.041
Congo	COG	AFRO	1970	0.145	0.0653	236476	0.0033	45	1	780	0.0837	65	8.333	0.275
Congo	COG	AFRO	1971	0.1429	0.064	244385	0.0033	44	1	806	0.082	66	8.189	0.27
Congo	COG	AFRO	1972	0.1404	0.0625	252550	0.0033	43	1	833	0.08	67	8.043	0.265
Congo	COG	AFRO	1973	0.1381	0.0612	260939	0.0033	42	1	861	0.0783	67	7.782	0.257
Congo	COG	AFRO	1974	0.1357	0.0597	269507	0.0033	41	1	889	0.0764	68	7.649	0.252
Congo	COG	AFRO	1975	0.1333	0.0584	278210	0.0033	40	1	918	0.0747	69	7.516	0.248
Congo	COG	AFRO	1976	0.1311	0.0571	287045	0.0033	39	1	947	0.073	69	7.286	0.24
Congo	COG	AFRO	1977	0.1288	0.0557	295974	0.0033	38	1	977	0.0711	69	7.062	0.233
Congo	COG	AFRO	1978	0.1265	0.0544	304867	0.0033	37	1	1006	0.0694	70	6.958	0.23
Congo	COG	AFRO	1979	0.1242	0.0531	313559	0.0033	36	1	1035	0.0677	70	6.763	0.223
Congo	COG	AFRO	1980	0.1224	0.052	321932	0.0033	35	1	1062	0.0663	70	6.591	0.217
Congo	COG	AFRO	1981	0.1205	0.051	329952	0.0033	34	1	1089	0.065	71	6.52	0.215
Congo	COG	AFRO	1982	0.1189	0.0501	337657	0.0033	33	1	1114	0.0638	71	6.373	0.21
Congo	COG	AFRO	1983	0.1172	0.0492	345095	0.0033	32	1	1139	0.0627	71	6.234	0.206
Congo	COG	AFRO	1984	0.1153	0.0482	352355	0.0033	31	1	1163	0.0614	71	6.105	0.202
Congo	COG	AFRO	1985	0.1136	0.0474	359517	0.0033	30	1	1186	0.0603	72	6.071	0.2
Congo	COG	AFRO	1986	0.1121	0.0466	366615	0.0033	29	1	1210	0.0593	72	5.95	0.196
Congo	COG	AFRO	1987	0.1109	0.046	373686	0.0033	28	1	1233	0.0585	72	5.839	0.193
Congo	COG	AFRO	1988	0.11	0.0456	380824	0.0033	27	1	1257	0.058	73	5.807	0.192
Congo	COG	AFRO	1989	0.1096	0.0453	388136	0.0033	26	0.9911	1269	0.0576	73	5.753	0.188
Congo	COG	AFRO	1990	0.1094	0.0452	395724	0.0033	25	0.9808	1281	0.0575	74	5.777	0.187
Congo	COG	AFRO	1991	0.1099	0.0454	403577	0.0033	24	0.9715	1294	0.0577	75	5.796	0.186
Congo	COG	AFRO	1992	0.1105	0.0457	411743	0.0033	23	0.9624	1308	0.0581	76	5.81	0.185
Congo	COG	AFRO	1993	0.1114	0.0461	420430	0.0033	22	0.9538	1323	0.0586	78	5.896	0.186
Congo	COG	AFRO	1994	0.1122	0.0465	429903	0.0033	21	0.945	1341	0.0592	79	5.891	0.184
Congo	COG	AFRO	1995	0.1132	0.0469	440320	0.0033	20	0.9365	1361	0.0597	81	5.952	0.184
Congo	COG	AFRO	1996	0.1139	0.0472	451797	0.0033	19	0.9275	1383	0.0601	83	6.001	0.184
Congo	COG	AFRO	1997	0.1245	0.0534	464212	0.0033	18	0.9328	1429	0.0681	97	6.788	0.209
Congo	COG	AFRO	1998	0.1245	0.0534	477200	0.0033	17	0.9228	1453	0.0681	99	6.813	0.207
Congo	COG	AFRO	1999	0.1245	0.0535	490247	0.0033	16	0.9128	1477	0.0683	101	6.838	0.206
Congo	COG	AFRO	2000	0.1145	0.0476	502980	0.0033	15	0.8884	1475	0.0606	89	6.034	0.177
Congo	COG	AFRO	2001	0.1138	0.0472	515241	0.0033	14	0.8773	1492	0.0601	90	6.032	0.175
Congo	COG	AFRO	2002	0.113	0.0469	527117	0.0033	13	0.8662	1507	0.0597	90	5.972	0.171
Congo	COG	AFRO	2003	0.112	0.0464	538768	0.0033	12	0.8547	1520	0.059	90	5.921	0.167
Congo	COG	AFRO	2004	0.1111	0.046	550463	0.0033	11	0.8433	1532	0.0585	90	5.875	0.163
Congo	COG	AFRO	2005	0.1101	0.0455	562382	0.0033	10	0.8318	1544	0.0579	89	5.764	0.158
Congo	COG	AFRO	2006	0.1094	0.0452	574526	0.0033	9	0.8208	1556	0.0575	89	5.72	0.155
Congo	COG	AFRO	2007	0.1089	0.045	586775	0.0033	8	0.81	1568	0.0572	90	5.74	0.153
Congo	COG	AFRO	2008	0.1083	0.0446	599052	0.0033	7	0.7991	1580	0.0567	90	5.696	0.15
Congo	COG	AFRO	2009	0.1078	0.0443	611243	0.0033	6	0.7883	1590	0.0563	90	5.66	0.147
Congo	COG	AFRO	2010	0.1075	0.0442	623244	0.0033	5	0.7779	1600	0.0562	90	5.625	0.144
Costa Rica	CRI	PAHO	1970	0.0736	0.0122	285092	0.01	45	1	2851	0.0153	44	1.543	0.154
Costa Rica	CRI	PAHO	1971	0.0692	0.0111	281722	0.01	44	1	2817	0.0139	39	1.384	0.138
Costa Rica	CRI	PAHO	1972	0.0646	0.01	278546	0.01	43	1	2785	0.0125	35	1.257	0.126
Costa Rica	CRI	PAHO	1973	0.0597	0.0089	276289	0.01	42	1	2763	0.0112	31	1.122	0.112
Costa Rica	CRI	PAHO	1974	0.0548	0.0078	275797	0.01	41	1	2758	0.0098	27	0.979	0.098
Costa Rica	CRI	PAHO	1975	0.05	0.0068	277652	0.01	40	1	2777	0.0085	24	0.864	0.086
Costa Rica	CRI	PAHO	1976	0.0457	0.0059	282193	0.01	39	1	2822	0.0074	21	0.744	0.074
Costa Rica	CRI	PAHO	1977	0.0418	0.0051	289237	0.01	38	0.9845	2848	0.0064	18	0.632	0.062
Costa Rica	CRI	PAHO	1978	0.0384	0.0045	298159	0.01	37	0.966	2880	0.0056	16	0.556	0.054
Costa Rica	CRI	PAHO	1979	0.0355	0.004	308018	0.01	36	0.9484	2921	0.005	15	0.514	0.049
Costa Rica	CRI	PAHO	1980	0.0331	0.0036	318085	0.01	35	0.9319	2964	0.0045	13	0.439	0.041
Costa Rica	CRI	PAHO	1981	0.0312	0.0033	328058	0.01	34	0.9166	3007	0.0041	12	0.399	0.037
Costa Rica	CRI	PAHO	1982	0.0296	0.003	337988	0.01	33	0.902	3049	0.0038	12	0.394	0.036
Costa Rica	CRI	PAHO	1983	0.0282	0.0028	347894	0.01	32	0.8879	3089	0.0035	11	0.356	0.032
Costa Rica	CRI	PAHO	1984	0.027	0.0027	357911	0.01	31	0.8743	3129	0.0034	11	0.352	0.031
Costa Rica	CRI	PAHO	1985	0.0259	0.0025	368050	0.01	30	0.8609	3169	0.0031	10	0.316	0.027
Costa Rica	CRI	PAHO	1986	0.0248	0.0023	378392	0.01	29	0.8475	3207	0.0029	9	0.281	0.024
Costa Rica	CRI	PAHO	1987	0.0239	0.0022	388621	0.01	28	0.8346	3243	0.0028	9	0.278	0.023
Costa Rica	CRI	PAHO	1988	0.0229	0.0021	397909	0.01	27	0.8213	3268	0.0026	8	0.245	0.02
Costa Rica	CRI	PAHO	1989	0.0221	0.0019	405174	0.01	26	0.8087	3277	0.0024	8	0.244	0.02
Costa Rica	CRI	PAHO	1990	0.0214	0.0018	409698	0.01	25	0.7963	3262	0.0023	8	0.245	0.02
Costa Rica	CRI	PAHO	1991	0.0207	0.0018	411103	0.01	24	0.7839	3223	0.0023	7	0.217	0.017
Costa Rica	CRI	PAHO	1992	0.0201	0.0017	409748	0.01	23	0.7718	3162	0.0021	7	0.221	0.017
Costa Rica	CRI	PAHO	1993	0.0195	0.0016	406580	0.01	22	0.7596	3088	0.002	6	0.194	0.015
Costa Rica	CRI	PAHO	1994	0.0189	0.0015	402968	0.01	21	0.7475	3012	0.0019	6	0.199	0.015
Costa Rica	CRI	PAHO	1995	0.0183	0.0014	399921	0.01	20	0.7353	2941	0.0018	5	0.17	0.013
Costa Rica	CRI	PAHO	1996	0.0176	0.0014	397730	0.01	19	0.7227	2874	0.0018	5	0.174	0.013
Costa Rica	CRI	PAHO	1997	0.0169	0.0013	396159	0.01	18	0.71	2813	0.0016	5	0.178	0.013
Costa Rica	CRI	PAHO	1998	0.0162	0.0012	395047	0.01	17	0.6973	2755	0.0015	4	0.145	0.01
Costa Rica	CRI	PAHO	1999	0.0155	0.0011	394054	0.01	16	0.6845	2697	0.0014	4	0.148	0.01
Costa Rica	CRI	PAHO	2000	0.0148	0.001	392913	0.01	15	0.6717	2639	0.0013	3	0.114	0.008
Costa Rica	CRI	PAHO	2001	0.0141	0.001	391750	0.01	14	0.6587	2580	0.0013	3	0.116	0.008
Costa Rica	CRI	PAHO	2002	0.0134	0.0009	390668	0.01	13	0.6458	2523	0.0011	3	0.119	0.008
Costa Rica	CRI	PAHO	2003	0.0127	0.0008	389345	0.01	12	0.6327	2463	0.001	2	0.081	0.005
Costa Rica	CRI	PAHO	2004	0.0121	0.0008	387352	0.01	11	0.62	2402	0.001	2	0.083	0.005
Costa Rica	CRI	PAHO	2005	0.0115	0.0007	384431	0.01	10	0.6072	2334	0.0009	2	0.086	0.005
Costa Rica	CRI	PAHO	2006	0.0109	0.0006	380347	0.01	9	0.5944	2261	0.0008	2	0.088	0.005
Costa Rica	CRI	PAHO	2007	0.0103	0.0006	375321	0.01	8	0.5815	2182	0.0008	2	0.092	0.005
Costa Rica	CRI	PAHO	2008	0.0098	0.0005	370109	0.01	7	0.569	2106	0.0006	1	0.047	0.003
Costa Rica	CRI	PAHO	2009	0.0092	0.0005	365756	0.01	6	0.5559	2033	0.0006	1	0.049	0.003
Costa Rica	CRI	PAHO	2010	0.0087	0.0005	362979	0.01	5	0.5433	1972	0.0006	1	0.051	0.003
Cote dIvoire	CIV	AFRO	1970	0.2253	0.1024	1058882	0.0033	45	1	3494	0.1332	465	13.31	0.439
Cote dIvoire	CIV	AFRO	1971	0.0386	0.0023	1108949	0.0033	44	1	3660	0.0029	11	0.301	0.01
Cote dIvoire	CIV	AFRO	1972	0.0367	0.0022	1162366	0.0033	43	1	3836	0.0028	11	0.287	0.009
Cote dIvoire	CIV	AFRO	1973	0.0349	0.0021	1219239	0.0033	42	1	4023	0.0026	10	0.249	0.008
Cote dIvoire	CIV	AFRO	1974	0.0333	0.0021	1279644	0.0033	41	0.9925	4191	0.0026	11	0.262	0.009
Cote dIvoire	CIV	AFRO	1975	0.0316	0.002	1343444	0.0033	40	0.9778	4335	0.0025	11	0.254	0.008
Cote dIvoire	CIV	AFRO	1976	0.0301	0.0019	1410639	0.0033	39	0.9635	4485	0.0024	11	0.245	0.008
Cote dIvoire	CIV	AFRO	1977	0.0286	0.0018	1480622	0.0033	38	0.9491	4637	0.0023	11	0.237	0.007
Cote dIvoire	CIV	AFRO	1978	0.0271	0.0017	1551860	0.0033	37	0.9346	4786	0.0021	10	0.209	0.006
Cote dIvoire	CIV	AFRO	1979	0.0258	0.0016	1622367	0.0033	36	0.9206	4929	0.002	10	0.203	0.006
Cote dIvoire	CIV	AFRO	1980	0.0245	0.0016	1690592	0.0033	35	0.9065	5057	0.002	10	0.198	0.006
Cote dIvoire	CIV	AFRO	1981	0.0233	0.0015	1756077	0.0033	34	0.8926	5173	0.0019	10	0.193	0.006
Cote dIvoire	CIV	AFRO	1982	0.0221	0.0014	1818808	0.0033	33	0.8787	5274	0.0018	9	0.171	0.005
Cote dIvoire	CIV	AFRO	1983	0.021	0.0014	1878275	0.0033	32	0.8649	5361	0.0018	10	0.187	0.005
Cote dIvoire	CIV	AFRO	1984	0.0199	0.0013	1934051	0.0033	31	0.8511	5432	0.0016	9	0.166	0.005
Cote dIvoire	CIV	AFRO	1985	0.0188	0.0012	1985941	0.0033	30	0.8371	5486	0.0015	8	0.146	0.004
Cote dIvoire	CIV	AFRO	1986	0.0176	0.0012	2033500	0.0033	29	0.8227	5521	0.0015	8	0.145	0.004
Cote dIvoire	CIV	AFRO	1987	0.0164	0.0011	2076979	0.0033	28	0.8081	5539	0.0014	8	0.144	0.004
Cote dIvoire	CIV	AFRO	1988	0.0154	0.001	2117788	0.0033	27	0.7941	5550	0.0013	7	0.126	0.003
Cote dIvoire	CIV	AFRO	1989	0.0143	0.001	2157883	0.0033	26	0.7796	5552	0.0013	7	0.126	0.003
Cote dIvoire	CIV	AFRO	1990	0.0134	0.0009	2198691	0.0033	25	0.7658	5556	0.0011	6	0.108	0.003
Cote dIvoire	CIV	AFRO	1991	0.0127	0.0009	2240875	0.0033	24	0.7527	5566	0.0011	6	0.108	0.003
Cote dIvoire	CIV	AFRO	1992	0.0125	0.0009	2284133	0.0033	23	0.7418	5591	0.0011	6	0.107	0.003
Cote dIvoire	CIV	AFRO	1993	0.0114	0.0008	2327759	0.0033	22	0.7268	5583	0.001	6	0.107	0.003
Cote dIvoire	CIV	AFRO	1994	0.0109	0.0008	2370603	0.0033	21	0.7144	5589	0.001	6	0.107	0.003
Cote dIvoire	CIV	AFRO	1995	0.0103	0.0007	2411902	0.0033	20	0.7015	5583	0.0009	5	0.09	0.002
Cote dIvoire	CIV	AFRO	1996	0.0099	0.0007	2451196	0.0033	19	0.6895	5577	0.0009	5	0.09	0.002
Cote dIvoire	CIV	AFRO	1997	0.0096	0.0007	2488969	0.0033	18	0.678	5569	0.0009	5	0.09	0.002
Cote dIvoire	CIV	AFRO	1998	0.0092	0.0007	2526492	0.0033	17	0.6659	5552	0.0009	5	0.09	0.002
Cote dIvoire	CIV	AFRO	1999	0.0088	0.0007	2565540	0.0033	16	0.6538	5535	0.0009	5	0.09	0.002
Cote dIvoire	CIV	AFRO	2000	0.0085	0.0006	2607223	0.0033	15	0.6422	5525	0.0008	4	0.072	0.002
Cote dIvoire	CIV	AFRO	2001	0.0083	0.0006	2652388	0.0033	14	0.6311	5524	0.0008	4	0.072	0.002
Cote dIvoire	CIV	AFRO	2002	0.008	0.0006	2700247	0.0033	13	0.6194	5519	0.0008	4	0.072	0.001
Cote dIvoire	CIV	AFRO	2003	0.0076	0.0006	2748319	0.0033	12	0.6072	5507	0.0008	4	0.073	0.001
Cote dIvoire	CIV	AFRO	2004	0.0073	0.0006	2793141	0.0033	11	0.5954	5488	0.0008	4	0.073	0.001
Cote dIvoire	CIV	AFRO	2005	0.007	0.0005	2832372	0.0033	10	0.5837	5456	0.0006	3	0.055	0.001
Cote dIvoire	CIV	AFRO	2006	0.0067	0.0005	2865008	0.0033	9	0.5719	5407	0.0006	3	0.055	0.001
Cote dIvoire	CIV	AFRO	2007	0.0063	0.0005	2892209	0.0033	8	0.5594	5339	0.0006	3	0.056	0.001
Cote dIvoire	CIV	AFRO	2008	0.006	0.0005	2916447	0.0033	7	0.5475	5269	0.0006	3	0.057	0.001
Cote dIvoire	CIV	AFRO	2009	0.0057	0.0004	2941313	0.0033	6	0.5355	5198	0.0005	3	0.058	0.001
Cote dIvoire	CIV	AFRO	2010	0.0054	0.0004	2969425	0.0033	5	0.5235	5130	0.0005	3	0.058	0.001
Croatia	HRV	EURO	1970	0.0408	0.0025	295539	0.01	45	1	2955	0.0031	9	0.305	0.03
Croatia	HRV	EURO	1971	0.0386	0.0023	293428	0.01	44	1	2934	0.0029	9	0.307	0.031
Croatia	HRV	EURO	1972	0.0367	0.0022	295162	0.01	43	1	2952	0.0028	8	0.271	0.027
Croatia	HRV	EURO	1973	0.0349	0.0021	299440	0.01	42	1	2994	0.0026	8	0.267	0.027
Croatia	HRV	EURO	1974	0.0333	0.0021	304275	0.01	41	0.9925	3020	0.0026	8	0.265	0.026
Croatia	HRV	EURO	1975	0.0316	0.002	308200	0.01	40	0.9778	3014	0.0025	8	0.265	0.026
Croatia	HRV	EURO	1976	0.0301	0.0019	310772	0.01	39	0.9635	2994	0.0024	7	0.234	0.023
Croatia	HRV	EURO	1977	0.0286	0.0018	312376	0.01	38	0.9491	2965	0.0023	7	0.236	0.022
Croatia	HRV	EURO	1978	0.0271	0.0017	313346	0.01	37	0.9346	2929	0.0021	6	0.205	0.019
Croatia	HRV	EURO	1979	0.0258	0.0016	314301	0.01	36	0.9206	2893	0.002	6	0.207	0.019
Croatia	HRV	EURO	1980	0.0245	0.0016	315637	0.01	35	0.9065	2861	0.002	6	0.21	0.019
Croatia	HRV	EURO	1981	0.0233	0.0015	317471	0.01	34	0.8926	2834	0.0019	5	0.176	0.016
Croatia	HRV	EURO	1982	0.0221	0.0014	319454	0.01	33	0.8787	2807	0.0018	5	0.178	0.016
Croatia	HRV	EURO	1983	0.021	0.0014	320974	0.01	32	0.8649	2776	0.0018	5	0.18	0.016
Croatia	HRV	EURO	1984	0.0199	0.0013	321208	0.01	31	0.8511	2734	0.0016	4	0.146	0.012
Croatia	HRV	EURO	1985	0.0188	0.0012	319600	0.01	30	0.8371	2675	0.0015	4	0.15	0.013
Croatia	HRV	EURO	1986	0.0176	0.0012	315884	0.01	29	0.8227	2599	0.0015	4	0.154	0.013
Croatia	HRV	EURO	1987	0.0164	0.0011	310341	0.01	28	0.8081	2508	0.0014	4	0.159	0.013
Croatia	HRV	EURO	1988	0.0154	0.001	303632	0.01	27	0.7941	2411	0.0013	3	0.124	0.01
Croatia	HRV	EURO	1989	0.0143	0.001	296719	0.01	26	0.7796	2313	0.0013	3	0.13	0.01
Croatia	HRV	EURO	1990	0.0134	0.0009	290300	0.01	25	0.7658	2223	0.0011	2	0.09	0.007
Croatia	HRV	EURO	1991	0.0127	0.0009	284626	0.01	24	0.7527	2142	0.0011	2	0.093	0.007
Croatia	HRV	EURO	1992	0.0125	0.0009	279513	0.01	23	0.7418	2073	0.0011	2	0.096	0.007
Croatia	HRV	EURO	1993	0.0114	0.0008	274705	0.01	22	0.7268	1997	0.001	2	0.1	0.007
Croatia	HRV	EURO	1994	0.0109	0.0008	269774	0.01	21	0.7144	1927	0.001	2	0.104	0.007
Croatia	HRV	EURO	1995	0.0103	0.0007	264418	0.01	20	0.7015	1855	0.0009	2	0.108	0.008
Croatia	HRV	EURO	1996	0.0099	0.0007	258658	0.01	19	0.6895	1783	0.0009	2	0.112	0.008
Croatia	HRV	EURO	1997	0.0096	0.0007	252675	0.01	18	0.678	1713	0.0009	2	0.117	0.008
Croatia	HRV	EURO	1998	0.0092	0.0007	246527	0.01	17	0.6659	1642	0.0009	1	0.061	0.004
Croatia	HRV	EURO	1999	0.0088	0.0007	240298	0.01	16	0.6538	1571	0.0009	1	0.064	0.004
Croatia	HRV	EURO	2000	0.0085	0.0006	234093	0.01	15	0.6422	1503	0.0008	1	0.067	0.004
Croatia	HRV	EURO	2001	0.0083	0.0006	227861	0.01	14	0.6311	1438	0.0008	1	0.07	0.004
Croatia	HRV	EURO	2002	0.008	0.0006	221698	0.01	13	0.6194	1373	0.0008	1	0.073	0.005
Croatia	HRV	EURO	2003	0.0076	0.0006	216032	0.01	12	0.6072	1312	0.0008	1	0.076	0.005
Croatia	HRV	EURO	2004	0.0073	0.0006	211416	0.01	11	0.5954	1259	0.0008	1	0.079	0.005
Croatia	HRV	EURO	2005	0.007	0.0005	208226	0.01	10	0.5837	1215	0.0006	1	0.082	0.005
Croatia	HRV	EURO	2006	0.0067	0.0005	206623	0.01	9	0.5719	1182	0.0006	1	0.085	0.005
Croatia	HRV	EURO	2007	0.0063	0.0005	206435	0.01	8	0.5594	1155	0.0006	1	0.087	0.005
Croatia	HRV	EURO	2008	0.006	0.0005	207276	0.01	7	0.5475	1135	0.0006	1	0.088	0.005
Croatia	HRV	EURO	2009	0.0057	0.0004	208580	0.01	6	0.5355	1117	0.0005	1	0.09	0.005
Croatia	HRV	EURO	2010	0.0054	0.0004	209908	0.01	5	0.5235	1099	0.0005	1	0.091	0.005
Cuba	CUB	PAHO	1970	0.0389	0.0033	1221506	0.01	45	1	12215	0.0041	50	0.409	0.041
Cuba	CUB	PAHO	1971	0.0374	0.0032	1212408	0.01	44	1	12124	0.004	48	0.396	0.04
Cuba	CUB	PAHO	1972	0.0356	0.0031	1205495	0.01	43	1	12055	0.0039	47	0.39	0.039
Cuba	CUB	PAHO	1973	0.0336	0.0029	1195122	0.01	42	1	11951	0.0036	43	0.36	0.036
Cuba	CUB	PAHO	1974	0.0318	0.0028	1172965	0.01	41	0.9883	11592	0.0035	41	0.354	0.035
Cuba	CUB	PAHO	1975	0.03	0.0027	1133841	0.01	40	0.9732	11035	0.0034	38	0.344	0.034
Cuba	CUB	PAHO	1976	0.0285	0.0026	1075463	0.01	39	0.9588	10312	0.0033	34	0.33	0.032
Cuba	CUB	PAHO	1977	0.0271	0.0024	1002251	0.01	38	0.9446	9467	0.003	28	0.296	0.028
Cuba	CUB	PAHO	1978	0.0258	0.0024	923868	0.01	37	0.9306	8598	0.003	26	0.302	0.028
Cuba	CUB	PAHO	1979	0.0245	0.0023	853648	0.01	36	0.9165	7824	0.0029	23	0.294	0.027
Cuba	CUB	PAHO	1980	0.0233	0.0022	801222	0.01	35	0.9026	7232	0.0028	20	0.277	0.025
Cuba	CUB	PAHO	1981	0.022	0.0021	769437	0.01	34	0.8883	6835	0.0026	18	0.263	0.023
Cuba	CUB	PAHO	1982	0.0208	0.002	755573	0.01	33	0.8742	6605	0.0025	17	0.257	0.022
Cuba	CUB	PAHO	1983	0.0196	0.0019	756722	0.01	32	0.86	6508	0.0024	16	0.246	0.021
Cuba	CUB	PAHO	1984	0.0185	0.0018	767740	0.01	31	0.846	6495	0.0023	15	0.231	0.02
Cuba	CUB	PAHO	1985	0.0175	0.0017	784299	0.01	30	0.8323	6528	0.0021	14	0.214	0.018
Cuba	CUB	PAHO	1986	0.0166	0.0017	806631	0.01	29	0.8188	6605	0.0021	14	0.212	0.017
Cuba	CUB	PAHO	1987	0.0158	0.0016	834612	0.01	28	0.8057	6724	0.002	13	0.193	0.016
Cuba	CUB	PAHO	1988	0.0151	0.0015	862964	0.01	27	0.7929	6842	0.0019	13	0.19	0.015
Cuba	CUB	PAHO	1989	0.0145	0.0015	885046	0.01	26	0.7804	6907	0.0019	13	0.188	0.015
Cuba	CUB	PAHO	1990	0.0139	0.0014	896206	0.01	25	0.7679	6882	0.0018	12	0.174	0.013
Cuba	CUB	PAHO	1991	0.0134	0.0014	894015	0.01	24	0.7558	6757	0.0018	12	0.178	0.013
Cuba	CUB	PAHO	1992	0.0129	0.0014	879790	0.01	23	0.7436	6542	0.0018	12	0.183	0.014
Cuba	CUB	PAHO	1993	0.0124	0.0013	857363	0.01	22	0.7314	6271	0.0016	10	0.159	0.012
Cuba	CUB	PAHO	1994	0.0119	0.0013	832622	0.01	21	0.7191	5987	0.0016	10	0.167	0.012
Cuba	CUB	PAHO	1995	0.0114	0.0012	809961	0.01	20	0.7068	5725	0.0015	9	0.157	0.011
Cuba	CUB	PAHO	1996	0.0108	0.0012	790180	0.01	19	0.6939	5483	0.0015	8	0.146	0.01
Cuba	CUB	PAHO	1997	0.0102	0.0011	772173	0.01	18	0.681	5258	0.0014	7	0.133	0.009
Cuba	CUB	PAHO	1998	0.0096	0.0011	756165	0.01	17	0.668	5051	0.0014	7	0.139	0.009
Cuba	CUB	PAHO	1999	0.0091	0.001	741991	0.01	16	0.6554	4863	0.0013	6	0.123	0.008
Cuba	CUB	PAHO	2000	0.0086	0.001	729401	0.01	15	0.6427	4688	0.0013	6	0.128	0.008
Cuba	CUB	PAHO	2001	0.0081	0.001	719163	0.01	14	0.63	4531	0.0013	6	0.132	0.008
Cuba	CUB	PAHO	2002	0.0077	0.0009	711282	0.01	13	0.6177	4394	0.0011	5	0.114	0.007
Cuba	CUB	PAHO	2003	0.0074	0.0009	703768	0.01	12	0.606	4265	0.0011	5	0.117	0.007
Cuba	CUB	PAHO	2004	0.007	0.0009	693878	0.01	11	0.5937	4120	0.0011	5	0.121	0.007
Cuba	CUB	PAHO	2005	0.0067	0.0008	679783	0.01	10	0.5819	3956	0.001	4	0.101	0.006
Cuba	CUB	PAHO	2006	0.0064	0.0008	660594	0.01	9	0.57	3765	0.001	4	0.106	0.006
Cuba	CUB	PAHO	2007	0.0061	0.0008	637292	0.01	8	0.5581	3557	0.001	4	0.112	0.006
Cuba	CUB	PAHO	2008	0.0058	0.0007	612200	0.01	7	0.5462	3344	0.0009	3	0.09	0.005
Cuba	CUB	PAHO	2009	0.0055	0.0007	588654	0.01	6	0.5342	3145	0.0009	3	0.095	0.005
Cuba	CUB	PAHO	2010	0.0053	0.0007	569056	0.01	5	0.5228	2975	0.0009	3	0.101	0.005
Cyprus	CYP	EURO	1970	0.0266	0.0023	58960	0.01	45	1	590	0.0029	2	0.339	0.034
Cyprus	CYP	EURO	1971	0.0257	0.0022	58278	0.01	44	1	583	0.0028	2	0.343	0.034
Cyprus	CYP	EURO	1972	0.0249	0.0021	58238	0.01	43	0.9878	575	0.0026	1	0.174	0.017
Cyprus	CYP	EURO	1973	0.0242	0.002	58620	0.01	42	0.9756	572	0.0025	1	0.175	0.017
Cyprus	CYP	EURO	1974	0.0235	0.002	59094	0.01	41	0.9633	569	0.0025	1	0.176	0.017
Cyprus	CYP	EURO	1975	0.0229	0.002	59422	0.01	40	0.9513	565	0.0025	1	0.177	0.017
Cyprus	CYP	EURO	1976	0.0223	0.0019	59531	0.01	39	0.9393	559	0.0024	1	0.179	0.017
Cyprus	CYP	EURO	1977	0.0217	0.0019	59505	0.01	38	0.9273	552	0.0024	1	0.181	0.017
Cyprus	CYP	EURO	1978	0.0212	0.0018	59446	0.01	37	0.9156	544	0.0023	1	0.184	0.017
Cyprus	CYP	EURO	1979	0.0206	0.0018	59521	0.01	36	0.9035	538	0.0023	1	0.186	0.017
Cyprus	CYP	EURO	1980	0.02	0.0017	59844	0.01	35	0.8914	533	0.0021	1	0.188	0.017
Cyprus	CYP	EURO	1981	0.0193	0.0017	60427	0.01	34	0.8789	531	0.0021	1	0.188	0.017
Cyprus	CYP	EURO	1982	0.0187	0.0016	61213	0.01	33	0.8667	531	0.002	1	0.188	0.016
Cyprus	CYP	EURO	1983	0.0179	0.0016	62169	0.01	32	0.8538	531	0.002	1	0.188	0.016
Cyprus	CYP	EURO	1984	0.0172	0.0015	63244	0.01	31	0.8411	532	0.0019	1	0.188	0.016
Cyprus	CYP	EURO	1985	0.0164	0.0015	64392	0.01	30	0.8281	533	0.0019	1	0.188	0.016
Cyprus	CYP	EURO	1986	0.0157	0.0014	65602	0.01	29	0.8153	535	0.0018	1	0.187	0.015
Cyprus	CYP	EURO	1987	0.0149	0.0013	66855	0.01	28	0.8021	536	0.0016	1	0.187	0.015
Cyprus	CYP	EURO	1988	0.0142	0.0013	68084	0.01	27	0.7892	537	0.0016	1	0.186	0.015
Cyprus	CYP	EURO	1989	0.0135	0.0012	69206	0.01	26	0.7762	537	0.0015	1	0.186	0.014
Cyprus	CYP	EURO	1990	0.0128	0.0012	70155	0.01	25	0.7631	535	0.0015	1	0.187	0.014
Cyprus	CYP	EURO	1991	0.0121	0.0011	70906	0.01	24	0.75	532	0.0014	1	0.188	0.014
Cyprus	CYP	EURO	1992	0.0114	0.001	71453	0.01	23	0.7368	526	0.0013	1	0.19	0.014
Cyprus	CYP	EURO	1993	0.0108	0.001	71783	0.01	22	0.7239	520	0.0013	1	0.192	0.014
Cyprus	CYP	EURO	1994	0.0101	0.0009	71884	0.01	21	0.7105	511	0.0011	1	0.196	0.014
Cyprus	CYP	EURO	1995	0.0095	0.0009	71757	0.01	20	0.6975	501	0.0011	1	0.2	0.014
Cyprus	CYP	EURO	1996	0.0088	0.0008	71412	0.01	19	0.6838	488	0.001	0	0	0
Cyprus	CYP	EURO	1997	0.0082	0.0008	70860	0.01	18	0.6706	475	0.001	0	0	0
Cyprus	CYP	EURO	1998	0.0076	0.0007	70108	0.01	17	0.6572	461	0.0009	0	0	0
Cyprus	CYP	EURO	1999	0.0071	0.0007	69165	0.01	16	0.6443	446	0.0009	0	0	0
Cyprus	CYP	EURO	2000	0.0066	0.0006	68053	0.01	15	0.6312	430	0.0008	0	0	0
Cyprus	CYP	EURO	2001	0.0061	0.0006	66757	0.01	14	0.6181	413	0.0008	0	0	0
Cyprus	CYP	EURO	2002	0.0056	0.0005	65326	0.01	13	0.6048	395	0.0006	0	0	0
Cyprus	CYP	EURO	2003	0.0052	0.0005	63929	0.01	12	0.5921	379	0.0006	0	0	0
Cyprus	CYP	EURO	2004	0.0047	0.0005	62787	0.01	11	0.5786	363	0.0006	0	0	0
Cyprus	CYP	EURO	2005	0.0043	0.0004	62053	0.01	10	0.5656	351	0.0005	0	0	0
Cyprus	CYP	EURO	2006	0.004	0.0004	61798	0.01	9	0.5532	342	0.0005	0	0	0
Cyprus	CYP	EURO	2007	0.0037	0.0004	61968	0.01	8	0.5408	335	0.0005	0	0	0
Cyprus	CYP	EURO	2008	0.0034	0.0003	62437	0.01	7	0.5283	330	0.0004	0	0	0
Cyprus	CYP	EURO	2009	0.0031	0.0003	63014	0.01	6	0.5157	325	0.0004	0	0	0
Cyprus	CYP	EURO	2010	0.0028	0.0003	63553	0.01	5	0.5029	320	0.0004	0	0	0
Czech Republic	CZE	EURO	1970	0.0293	0.0023	689630	0.01	45	1	6896	0.0029	20	0.29	0.029
Czech Republic	CZE	EURO	1971	0.0285	0.0023	709562	0.01	44	1	7096	0.0029	21	0.296	0.03
Czech Republic	CZE	EURO	1972	0.0276	0.0022	735531	0.01	43	0.9961	7327	0.0028	21	0.287	0.029
Czech Republic	CZE	EURO	1973	0.0265	0.0021	765319	0.01	42	0.9828	7522	0.0026	20	0.266	0.026
Czech Republic	CZE	EURO	1974	0.0253	0.002	795865	0.01	41	0.9691	7713	0.0025	19	0.246	0.024
Czech Republic	CZE	EURO	1975	0.0242	0.002	824538	0.01	40	0.9556	7879	0.0025	20	0.254	0.024
Czech Republic	CZE	EURO	1976	0.0232	0.0019	851548	0.01	39	0.9423	8024	0.0024	19	0.237	0.022
Czech Republic	CZE	EURO	1977	0.0224	0.0018	876385	0.01	38	0.9297	8148	0.0023	19	0.233	0.022
Czech Republic	CZE	EURO	1978	0.0218	0.0018	894924	0.01	37	0.9176	8212	0.0023	19	0.231	0.021
Czech Republic	CZE	EURO	1979	0.0214	0.0018	902024	0.01	36	0.9063	8175	0.0023	19	0.232	0.021
Czech Republic	CZE	EURO	1980	0.0211	0.0018	894503	0.01	35	0.8953	8008	0.0023	18	0.225	0.02
Czech Republic	CZE	EURO	1981	0.0209	0.0017	870026	0.01	34	0.8846	7696	0.0021	16	0.208	0.018
Czech Republic	CZE	EURO	1982	0.0206	0.0017	830812	0.01	33	0.8735	7257	0.0021	15	0.207	0.018
Czech Republic	CZE	EURO	1983	0.0202	0.0017	783909	0.01	32	0.8621	6758	0.0021	14	0.207	0.018
Czech Republic	CZE	EURO	1984	0.0196	0.0016	739221	0.01	31	0.85	6283	0.002	13	0.207	0.018
Czech Republic	CZE	EURO	1985	0.0189	0.0016	703903	0.01	30	0.8375	5895	0.002	12	0.204	0.017
Czech Republic	CZE	EURO	1986	0.0179	0.0015	680260	0.01	29	0.8238	5604	0.0019	11	0.196	0.016
Czech Republic	CZE	EURO	1987	0.0169	0.0014	666240	0.01	28	0.81	5397	0.0018	10	0.185	0.015
Czech Republic	CZE	EURO	1988	0.0159	0.0014	659271	0.01	27	0.7961	5248	0.0018	9	0.171	0.014
Czech Republic	CZE	EURO	1989	0.015	0.0013	654997	0.01	26	0.7825	5125	0.0016	8	0.156	0.012
Czech Republic	CZE	EURO	1990	0.0142	0.0012	650039	0.01	25	0.7692	5000	0.0015	8	0.16	0.012
Czech Republic	CZE	EURO	1991	0.0133	0.0012	644688	0.01	24	0.7553	4869	0.0015	7	0.144	0.011
Czech Republic	CZE	EURO	1992	0.0125	0.0011	639710	0.01	23	0.7418	4745	0.0014	7	0.148	0.011
Czech Republic	CZE	EURO	1993	0.0116	0.0011	632728	0.01	22	0.7277	4604	0.0014	6	0.13	0.009
Czech Republic	CZE	EURO	1994	0.0108	0.001	620823	0.01	21	0.7139	4432	0.0013	6	0.135	0.01
Czech Republic	CZE	EURO	1995	0.0101	0.0009	602243	0.01	20	0.7005	4219	0.0011	5	0.119	0.008
Czech Republic	CZE	EURO	1996	0.0095	0.0009	575576	0.01	19	0.6875	3957	0.0011	4	0.101	0.007
Czech Republic	CZE	EURO	1997	0.0089	0.0008	542233	0.01	18	0.6743	3656	0.001	4	0.109	0.007
Czech Republic	CZE	EURO	1998	0.0084	0.0008	506814	0.01	17	0.6617	3354	0.001	3	0.089	0.006
Czech Republic	CZE	EURO	1999	0.0079	0.0008	475733	0.01	16	0.6489	3087	0.001	3	0.097	0.006
Czech Republic	CZE	EURO	2000	0.0074	0.0007	453618	0.01	15	0.636	2885	0.0009	3	0.104	0.007
Czech Republic	CZE	EURO	2001	0.007	0.0007	441876	0.01	14	0.6237	2756	0.0009	2	0.073	0.005
Czech Republic	CZE	EURO	2002	0.0065	0.0006	439158	0.01	13	0.6106	2681	0.0008	2	0.075	0.005
Czech Republic	CZE	EURO	2003	0.006	0.0006	443910	0.01	12	0.5975	2652	0.0008	2	0.075	0.005
Czech Republic	CZE	EURO	2004	0.0055	0.0006	453465	0.01	11	0.5842	2649	0.0008	2	0.076	0.004
Czech Republic	CZE	EURO	2005	0.0052	0.0005	465660	0.01	10	0.5721	2664	0.0006	2	0.075	0.004
Czech Republic	CZE	EURO	2006	0.0049	0.0005	480280	0.01	9	0.56	2690	0.0006	2	0.074	0.004
Czech Republic	CZE	EURO	2007	0.0046	0.0005	497428	0.01	8	0.5478	2725	0.0006	2	0.073	0.004
Czech Republic	CZE	EURO	2008	0.0044	0.0005	515555	0.01	7	0.5363	2765	0.0006	2	0.072	0.004
Czech Republic	CZE	EURO	2009	0.0043	0.0005	532814	0.01	6	0.5256	2800	0.0006	2	0.071	0.004
Czech Republic	CZE	EURO	2010	0.0041	0.0004	547804	0.01	5	0.514	2816	0.0005	1	0.036	0.002
Dem. Rep. of the Congo	COD	AFRO	1970	0.2416	0.1289	3696029	0.0033	45	1	12197	0.1696	2069	16.96	0.56
Dem. Rep. of the Congo	COD	AFRO	1971	0.2387	0.1267	3811360	0.0033	44	1	12577	0.1665	2094	16.65	0.549
Dem. Rep. of the Congo	COD	AFRO	1972	0.2353	0.1242	3929195	0.0033	43	1	12966	0.1631	2115	16.31	0.538
Dem. Rep. of the Congo	COD	AFRO	1973	0.2319	0.1218	4050638	0.0033	42	1	13367	0.1597	2135	15.97	0.527
Dem. Rep. of the Congo	COD	AFRO	1974	0.2287	0.1196	4177251	0.0033	41	1	13785	0.1567	2160	15.67	0.517
Dem. Rep. of the Congo	COD	AFRO	1975	0.2254	0.1173	4310192	0.0033	40	1	14224	0.1536	2185	15.36	0.507
Dem. Rep. of the Congo	COD	AFRO	1976	0.2221	0.115	4450299	0.0033	39	1	14686	0.1504	2209	15.04	0.496
Dem. Rep. of the Congo	COD	AFRO	1977	0.2186	0.1125	4597449	0.0033	38	1	15172	0.147	2230	14.7	0.485
Dem. Rep. of the Congo	COD	AFRO	1978	0.215	0.1102	4750721	0.0033	37	1	15677	0.1438	2254	14.38	0.474
Dem. Rep. of the Congo	COD	AFRO	1979	0.2116	0.1079	4908684	0.0033	36	1	16199	0.1407	2279	14.07	0.464
Dem. Rep. of the Congo	COD	AFRO	1980	0.2079	0.1054	5070571	0.0033	35	1	16733	0.1373	2297	13.73	0.453
Dem. Rep. of the Congo	COD	AFRO	1981	0.2043	0.103	5236367	0.0033	34	1	17280	0.134	2316	13.4	0.442
Dem. Rep. of the Congo	COD	AFRO	1982	0.2009	0.1008	5407321	0.0033	33	1	17844	0.1311	2339	13.11	0.433
Dem. Rep. of the Congo	COD	AFRO	1983	0.1972	0.0984	5585504	0.0033	32	1	18432	0.1278	2356	12.78	0.422
Dem. Rep. of the Congo	COD	AFRO	1984	0.1939	0.0963	5773662	0.0033	31	1	19053	0.125	2382	12.5	0.413
Dem. Rep. of the Congo	COD	AFRO	1985	0.1911	0.0945	5974003	0.0033	30	1	19714	0.1226	2417	12.26	0.405
Dem. Rep. of the Congo	COD	AFRO	1986	0.1889	0.093	6184479	0.0033	29	1	20409	0.1205	2459	12.05	0.398
Dem. Rep. of the Congo	COD	AFRO	1987	0.1869	0.0917	6404691	0.0033	28	1	21135	0.1188	2511	11.88	0.392
Dem. Rep. of the Congo	COD	AFRO	1988	0.1855	0.0907	6640112	0.0033	27	1	21912	0.1174	2572	11.74	0.387
Dem. Rep. of the Congo	COD	AFRO	1989	0.1842	0.0898	6897940	0.0033	26	1	22763	0.1162	2645	11.62	0.383
Dem. Rep. of the Congo	COD	AFRO	1990	0.183	0.089	7181652	0.0033	25	1	23699	0.1152	2730	11.52	0.38
Dem. Rep. of the Congo	COD	AFRO	1991	0.1813	0.0879	7496492	0.0033	24	1	24738	0.1137	2813	11.37	0.375
Dem. Rep. of the Congo	COD	AFRO	1992	0.1796	0.0867	7836567	0.0033	23	1	25861	0.1121	2899	11.21	0.37
Dem. Rep. of the Congo	COD	AFRO	1993	0.1777	0.0855	8180772	0.0033	22	1	26997	0.1105	2983	11.05	0.365
Dem. Rep. of the Congo	COD	AFRO	1994	0.1754	0.0841	8500482	0.0033	21	1	28052	0.1086	3046	10.86	0.358
Dem. Rep. of the Congo	COD	AFRO	1995	0.1731	0.0826	8776172	0.0033	20	1	28961	0.1066	3087	10.66	0.352
Dem. Rep. of the Congo	COD	AFRO	1996	0.1703	0.081	8997368	0.0033	19	1	29691	0.1045	3103	10.45	0.345
Dem. Rep. of the Congo	COD	AFRO	1997	0.1674	0.0792	9172331	0.0033	18	0.9891	29939	0.1021	3057	10.21	0.333
Dem. Rep. of the Congo	COD	AFRO	1998	0.1651	0.0779	9323189	0.0033	17	0.9763	30037	0.1004	3016	10.04	0.323
Dem. Rep. of the Congo	COD	AFRO	1999	0.1651	0.0778	9482246	0.0033	16	0.9663	30237	0.1002	3030	10.02	0.32
Dem. Rep. of the Congo	COD	AFRO	2000	0.1651	0.0777	9672196	0.0033	15	0.9563	30523	0.1001	3055	10.01	0.316
Dem. Rep. of the Congo	COD	AFRO	2001	0.1651	0.0777	9901448	0.0033	14	0.9463	30920	0.1001	3095	10.01	0.313
Dem. Rep. of the Congo	COD	AFRO	2002	0.1651	0.0778	10161007	0.0033	13	0.9363	31395	0.1002	3146	10.02	0.31
Dem. Rep. of the Congo	COD	AFRO	2003	0.1651	0.0778	10435185	0.0033	12	0.9263	31898	0.1002	3196	10.02	0.306
Dem. Rep. of the Congo	COD	AFRO	2004	0.1447	0.0655	10700386	0.0033	11	0.8904	31441	0.084	2641	8.4	0.247
Dem. Rep. of the Congo	COD	AFRO	2005	0.1421	0.064	10939890	0.0033	10	0.877	31661	0.082	2596	8.199	0.237
Dem. Rep. of the Congo	COD	AFRO	2006	0.1394	0.0624	11148670	0.0033	9	0.8634	31765	0.0799	2538	7.99	0.228
Dem. Rep. of the Congo	COD	AFRO	2007	0.137	0.0611	11333381	0.0033	8	0.8501	31794	0.0782	2486	7.819	0.219
Dem. Rep. of the Congo	COD	AFRO	2008	0.135	0.0598	11502987	0.0033	7	0.8374	31788	0.0765	2432	7.651	0.211
Dem. Rep. of the Congo	COD	AFRO	2009	0.1331	0.0587	11671232	0.0033	6	0.8248	31767	0.075	2383	7.501	0.204
Dem. Rep. of the Congo	COD	AFRO	2010	0.1311	0.0575	11848026	0.0033	5	0.8121	31752	0.0735	2334	7.351	0.197
Denmark	DNK	EURO	1970	0.0164	0.0016	387557	0.01	45	0.9781	3791	0.002	8	0.211	0.021
Denmark	DNK	EURO	1971	0.016	0.0015	384041	0.01	44	0.9665	3712	0.0019	7	0.189	0.018
Denmark	DNK	EURO	1972	0.0149	0.0014	379854	0.01	43	0.9521	3617	0.0018	7	0.194	0.018
Denmark	DNK	EURO	1973	0.0138	0.0013	374865	0.01	42	0.9375	3514	0.0016	6	0.171	0.016
Denmark	DNK	EURO	1974	0.0129	0.0013	368870	0.01	41	0.9236	3407	0.0016	5	0.147	0.014
Denmark	DNK	EURO	1975	0.0125	0.0012	361758	0.01	40	0.9118	3299	0.0015	5	0.152	0.014
Denmark	DNK	EURO	1976	0.0117	0.0011	353705	0.01	39	0.8982	3177	0.0014	4	0.126	0.011
Denmark	DNK	EURO	1977	0.0108	0.0011	344912	0.01	38	0.8839	3049	0.0014	4	0.131	0.012
Denmark	DNK	EURO	1978	0.0105	0.001	335361	0.01	37	0.8725	2926	0.0013	4	0.137	0.012
Denmark	DNK	EURO	1979	0.0105	0.001	325004	0.01	36	0.8625	2803	0.0013	4	0.143	0.012
Denmark	DNK	EURO	1980	0.0101	0.001	313947	0.01	35	0.8505	2670	0.0013	3	0.112	0.01
Denmark	DNK	EURO	1981	0.0098	0.001	302043	0.01	34	0.839	2534	0.0013	3	0.118	0.01
Denmark	DNK	EURO	1982	0.0097	0.001	289713	0.01	33	0.8285	2400	0.0013	3	0.125	0.01
Denmark	DNK	EURO	1983	0.0096	0.0009	278305	0.01	32	0.818	2277	0.0011	3	0.132	0.011
Denmark	DNK	EURO	1984	0.0097	0.001	269585	0.01	31	0.8085	2180	0.0013	3	0.138	0.011
Denmark	DNK	EURO	1985	0.01	0.001	264781	0.01	30	0.8	2118	0.0013	3	0.142	0.011
Denmark	DNK	EURO	1986	0.01	0.001	264301	0.01	29	0.79	2088	0.0013	3	0.144	0.011
Denmark	DNK	EURO	1987	0.0099	0.001	267682	0.01	28	0.7795	2087	0.0013	3	0.144	0.011
Denmark	DNK	EURO	1988	0.0095	0.0009	274163	0.01	27	0.7675	2104	0.0011	2	0.095	0.007
Denmark	DNK	EURO	1989	0.0092	0.0009	282563	0.01	26	0.7559	2136	0.0011	2	0.094	0.007
Denmark	DNK	EURO	1990	0.0087	0.0009	291885	0.01	25	0.7433	2170	0.0011	2	0.092	0.007
Denmark	DNK	EURO	1991	0.0082	0.0008	302026	0.01	24	0.7306	2207	0.001	2	0.091	0.007
Denmark	DNK	EURO	1992	0.0075	0.0008	312882	0.01	23	0.7166	2242	0.001	2	0.089	0.006
Denmark	DNK	EURO	1993	0.0069	0.0007	323441	0.01	22	0.7031	2274	0.0009	2	0.088	0.006
Denmark	DNK	EURO	1994	0.0066	0.0007	332482	0.01	21	0.6912	2298	0.0009	2	0.087	0.006
Denmark	DNK	EURO	1995	0.0064	0.0007	339140	0.01	20	0.68	2306	0.0009	2	0.087	0.006
Denmark	DNK	EURO	1996	0.0063	0.0006	342967	0.01	19	0.6694	2296	0.0008	2	0.087	0.006
Denmark	DNK	EURO	1997	0.0061	0.0006	344153	0.01	18	0.6581	2265	0.0008	2	0.088	0.006
Denmark	DNK	EURO	1998	0.0059	0.0006	343298	0.01	17	0.6468	2220	0.0008	2	0.09	0.006
Denmark	DNK	EURO	1999	0.0057	0.0006	341360	0.01	16	0.6355	2169	0.0008	2	0.092	0.006
Denmark	DNK	EURO	2000	0.0058	0.0006	339085	0.01	15	0.6262	2123	0.0008	2	0.094	0.006
Denmark	DNK	EURO	2001	0.0057	0.0006	336563	0.01	14	0.6155	2072	0.0008	2	0.097	0.006
Denmark	DNK	EURO	2002	0.0055	0.0006	333699	0.01	13	0.6042	2016	0.0008	2	0.099	0.006
Denmark	DNK	EURO	2003	0.0053	0.0005	330844	0.01	12	0.5928	1961	0.0006	1	0.051	0.003
Denmark	DNK	EURO	2004	0.0051	0.0005	328386	0.01	11	0.5814	1909	0.0006	1	0.052	0.003
Denmark	DNK	EURO	2005	0.0049	0.0005	326592	0.01	10	0.57	1862	0.0006	1	0.054	0.003
Denmark	DNK	EURO	2006	0.0046	0.0005	325727	0.01	9	0.5578	1817	0.0006	1	0.055	0.003
Denmark	DNK	EURO	2007	0.0045	0.0005	325741	0.01	8	0.5471	1782	0.0006	1	0.056	0.003
Denmark	DNK	EURO	2008	0.0044	0.0005	326192	0.01	7	0.5363	1749	0.0006	1	0.057	0.003
Denmark	DNK	EURO	2009	0.0042	0.0004	326430	0.01	6	0.5248	1713	0.0005	1	0.058	0.003
Denmark	DNK	EURO	2010	0.0041	0.0004	326007	0.01	5	0.514	1676	0.0005	1	0.06	0.003
Djibouti	DJI	EMRO	1970	0.1163	0.0484	30249	0.01	45	1	302	0.0616	19	6.291	0.628
Djibouti	DJI	EMRO	1971	0.1158	0.0482	31994	0.01	44	1	320	0.0614	20	6.25	0.625
Djibouti	DJI	EMRO	1972	0.1152	0.0479	33731	0.01	43	1	337	0.061	21	6.231	0.623
Djibouti	DJI	EMRO	1973	0.1146	0.0475	35633	0.01	42	1	356	0.0605	22	6.18	0.617
Djibouti	DJI	EMRO	1974	0.114	0.047	37939	0.01	41	1	379	0.0598	23	6.069	0.606
Djibouti	DJI	EMRO	1975	0.1133	0.0467	40795	0.01	40	1	408	0.0594	24	5.882	0.588
Djibouti	DJI	EMRO	1976	0.1128	0.0464	44337	0.01	39	1	443	0.059	26	5.869	0.586
Djibouti	DJI	EMRO	1977	0.1123	0.0461	48463	0.01	38	1	485	0.0586	28	5.773	0.578
Djibouti	DJI	EMRO	1978	0.112	0.0459	52786	0.01	37	1	528	0.0584	31	5.871	0.587
Djibouti	DJI	EMRO	1979	0.1116	0.0457	56775	0.01	36	1	568	0.0581	33	5.81	0.581
Djibouti	DJI	EMRO	1980	0.1113	0.0456	60077	0.01	35	1	601	0.058	35	5.824	0.583
Djibouti	DJI	EMRO	1981	0.1111	0.0454	62442	0.01	34	1	624	0.0577	36	5.769	0.577
Djibouti	DJI	EMRO	1982	0.1108	0.0453	64051	0.01	33	1	641	0.0576	37	5.772	0.578
Djibouti	DJI	EMRO	1983	0.1105	0.0452	65485	0.01	32	1	655	0.0575	38	5.802	0.58
Djibouti	DJI	EMRO	1984	0.1104	0.0453	67571	0.01	31	1	676	0.0576	39	5.769	0.577
Djibouti	DJI	EMRO	1985	0.1104	0.0453	70859	0.01	30	1	709	0.0576	41	5.783	0.579
Djibouti	DJI	EMRO	1986	0.1105	0.0453	75608	0.01	29	1	756	0.0576	44	5.82	0.582
Djibouti	DJI	EMRO	1987	0.1105	0.0452	81504	0.01	28	1	815	0.0575	47	5.767	0.577
Djibouti	DJI	EMRO	1988	0.1104	0.0452	87819	0.01	27	1	878	0.0575	50	5.695	0.569
Djibouti	DJI	EMRO	1989	0.1103	0.0451	93524	0.01	26	0.9921	928	0.0574	53	5.711	0.567
Djibouti	DJI	EMRO	1990	0.1101	0.0449	97880	0.01	25	0.9818	961	0.0571	55	5.723	0.562
Djibouti	DJI	EMRO	1991	0.1097	0.0447	100636	0.01	24	0.9712	977	0.0568	55	5.629	0.547
Djibouti	DJI	EMRO	1992	0.1085	0.0441	102045	0.01	23	0.9594	979	0.0561	55	5.618	0.539
Djibouti	DJI	EMRO	1993	0.1067	0.0431	102503	0.01	22	0.9466	970	0.0548	53	5.464	0.517
Djibouti	DJI	EMRO	1994	0.1047	0.042	102627	0.01	21	0.9336	958	0.0533	51	5.324	0.497
Djibouti	DJI	EMRO	1995	0.1024	0.0407	102875	0.01	20	0.92	946	0.0517	49	5.18	0.476
Djibouti	DJI	EMRO	1996	0.1002	0.0395	103360	0.01	19	0.9065	937	0.0501	47	5.016	0.455
Djibouti	DJI	EMRO	1997	0.0978	0.0382	103958	0.01	18	0.8927	928	0.0484	45	4.849	0.433
Djibouti	DJI	EMRO	1998	0.0951	0.0368	104616	0.01	17	0.8784	919	0.0466	43	4.679	0.411
Djibouti	DJI	EMRO	1999	0.0924	0.0353	105216	0.01	16	0.864	909	0.0447	41	4.51	0.39
Djibouti	DJI	EMRO	2000	0.0896	0.0338	105683	0.01	15	0.8493	898	0.0428	38	4.232	0.36
Djibouti	DJI	EMRO	2001	0.0867	0.0324	106026	0.01	14	0.8344	885	0.041	36	4.068	0.34
Djibouti	DJI	EMRO	2002	0.0838	0.031	106325	0.01	13	0.8195	871	0.0392	34	3.904	0.32
Djibouti	DJI	EMRO	2003	0.0811	0.0296	106645	0.01	12	0.8048	858	0.0374	32	3.73	0.3
Djibouti	DJI	EMRO	2004	0.0784	0.0282	107069	0.01	11	0.79	846	0.0356	30	3.546	0.28
Djibouti	DJI	EMRO	2005	0.076	0.027	107662	0.01	10	0.7757	835	0.0341	28	3.353	0.26
Djibouti	DJI	EMRO	2006	0.0737	0.0259	108439	0.01	9	0.7615	826	0.0327	27	3.269	0.249
Djibouti	DJI	EMRO	2007	0.0716	0.0249	109388	0.01	8	0.7476	818	0.0314	26	3.178	0.238
Djibouti	DJI	EMRO	2008	0.0697	0.024	110505	0.01	7	0.734	811	0.0303	25	3.083	0.226
Djibouti	DJI	EMRO	2009	0.0682	0.0232	111771	0.01	6	0.7212	806	0.0293	24	2.978	0.215
Djibouti	DJI	EMRO	2010	0.0667	0.0225	113169	0.01	5	0.7083	802	0.0284	23	2.868	0.203
Dominica	DMA	PAHO	1970	0.0631	0.0097	33298	0.01	45	1	333	0.0122	4	1.201	0.12
Dominica	DMA	PAHO	1971	0.0605	0.0092	34949	0.01	44	1	349	0.0115	4	1.146	0.114
Dominica	DMA	PAHO	1972	0.056	0.0084	35410	0.01	43	1	354	0.0105	4	1.13	0.113
Dominica	DMA	PAHO	1973	0.0506	0.0074	34169	0.01	42	1	342	0.0093	3	0.877	0.088
Dominica	DMA	PAHO	1974	0.045	0.0064	31892	0.01	41	1	319	0.008	3	0.94	0.094
Dominica	DMA	PAHO	1975	0.0397	0.0055	29552	0.01	40	0.9992	295	0.0069	2	0.678	0.068
Dominica	DMA	PAHO	1976	0.0348	0.0048	27094	0.01	39	0.9765	265	0.006	2	0.755	0.074
Dominica	DMA	PAHO	1977	0.0308	0.0041	23663	0.01	38	0.9555	226	0.0051	1	0.442	0.042
Dominica	DMA	PAHO	1978	0.0273	0.0036	20921	0.01	37	0.9352	196	0.0045	1	0.51	0.048
Dominica	DMA	PAHO	1979	0.0247	0.0032	18602	0.01	36	0.9172	171	0.004	1	0.585	0.054
Dominica	DMA	PAHO	1980	0.0229	0.0029	17186	0.01	35	0.9013	155	0.0036	1	0.645	0.058
Dominica	DMA	PAHO	1981	0.022	0.0028	16278	0.01	34	0.8883	145	0.0035	1	0.69	0.061
Dominica	DMA	PAHO	1982	0.022	0.0028	15131	0.01	33	0.8783	133	0.0035	0	0	0
Dominica	DMA	PAHO	1983	0.0225	0.0029	15247	0.01	32	0.87	133	0.0036	0	0	0
Dominica	DMA	PAHO	1984	0.0232	0.003	15878	0.01	31	0.8623	137	0.0038	1	0.73	0.063
Dominica	DMA	PAHO	1985	0.0239	0.0031	16684	0.01	30	0.8546	143	0.0039	1	0.699	0.06
Dominica	DMA	PAHO	1986	0.0243	0.0031	17659	0.01	29	0.8459	149	0.0039	1	0.671	0.057
Dominica	DMA	PAHO	1987	0.0244	0.0031	18415	0.01	28	0.8362	154	0.0039	1	0.649	0.054
Dominica	DMA	PAHO	1988	0.0243	0.0031	18905	0.01	27	0.8259	156	0.0039	1	0.641	0.053
Dominica	DMA	PAHO	1989	0.0242	0.0031	18983	0.01	26	0.8156	155	0.0039	1	0.645	0.053
Dominica	DMA	PAHO	1990	0.0241	0.0031	19061	0.01	25	0.8052	153	0.0039	1	0.654	0.052
Dominica	DMA	PAHO	1991	0.024	0.0031	19139	0.01	24	0.7949	152	0.0039	1	0.658	0.052
Dominica	DMA	PAHO	1992	0.0239	0.0031	19219	0.01	23	0.7846	151	0.0039	1	0.662	0.052
Dominica	DMA	PAHO	1993	0.0237	0.003	19379	0.01	22	0.7739	150	0.0038	1	0.667	0.052
Dominica	DMA	PAHO	1994	0.0235	0.003	19543	0.01	21	0.7633	149	0.0038	1	0.671	0.051
Dominica	DMA	PAHO	1995	0.0231	0.0029	19223	0.01	20	0.752	145	0.0036	1	0.69	0.052
Dominica	DMA	PAHO	1996	0.0226	0.0029	18975	0.01	19	0.7403	140	0.0036	1	0.714	0.053
Dominica	DMA	PAHO	1997	0.0222	0.0028	18405	0.01	18	0.729	134	0.0035	0	0	0
Dominica	DMA	PAHO	1998	0.0218	0.0028	17583	0.01	17	0.7176	126	0.0035	0	0	0
Dominica	DMA	PAHO	1999	0.0214	0.0027	16966	0.01	16	0.7063	120	0.0034	0	0	0
Dominica	DMA	PAHO	2000	0.021	0.0027	16326	0.01	15	0.6949	113	0.0034	0	0	0
[truncated: 5,606 more rows]
